# Supplementary material for: Comparative genomic analysis provides insight into the phylogeny and virulence of atypical enteropathogenic Escherichia coli strains from Brazil
Source: PLoS Negl Trop Dis. 2020 Jun 1;14(6):e0008373. doi: 10.1371/journal.pntd.0008373 (PMC7289442; doi:10.1371/journal.pntd.0008373)
Supplement: S1 Table — (XLSX) [file pntd.0008373.s003.xlsx]

## Sheet: Sheet1
S1 Table: Brazilian atypical EPEC (aEPEC) isolates sequenced in the present study.
Isolate Characteristics				Assembly Characteristics							Genome Characteristics
Isolate	Year of Isolation	Clinical presentation		No. of reads	No. of Contigs	Genome size (bp)	GC	N50	GenBank Accession Number		In Silico Serotypea,b	MLST ST	Phylogroup	EPEC/EHEC Phylogenomic Lineage	Intimin Subtype	eae	bfpBc	stx1	stx2
C142-2	2014	Asymptomatic		9276656	200	4838602	0.5048	61841	PILN00000000		O63:H34	2201	B2	None	mu	+	-	-	-
IAL4996	2013	Diarrhea		8098808	222	4941365	0.5054	136981	PINO00000000		O177:H45	1040	B2	None	alpha	+	-	-	-
IAL4982	2013	Diarrhea		7088348	138	4828317	0.5063	130413	PIKW00000000		O37:H45	ND	B2	None	alpha	+	-	-	-
C072-1	2014	Asymptomatic		16133702	95	4606577	0.5076	185597	PINW00000000		O142:H34	2346	B2	EPEC9	alpha	+	-	-	-
C113-1	2014	Asymptomatic		16927116	128	4738407	0.5069	151921	PINA00000000		O142:H34	2346	B2	EPEC9	alpha	+	-	-	-
IAL5161	2013	Diarrhea		7549858	96	4623543	0.5076	182338	PIMZ00000000		O142:H34	2346	B2	EPEC9	alpha	+	-	-	-
IAL4532	2013	Diarrhea		8182288	87	4726641	0.506	186222	PIKS00000000		O33:H34	1951	B2	EPEC9	lambda	+	-	-	-
IAL5176	2013	Diarrhea		7167174	106	4646598	0.5072	185922	PIKT00000000		O33:H34	1951	B2	EPEC9	lambda	+	-	-	-
IAL5145	2015	Diarrhea		6163674	72	4707485	0.5062	234015	PIKU00000000		O33:H34	1951	B2	EPEC9	lambda	+	-	-	-
IAL4986	2012	Diarrhea		6171118	76	4681272	0.5074	185922	PIKN00000000		O33:H34	1951	B2	EPEC9	lambda	+	-	-	-
IAL5136	2013	Diarrheal outbreak		8291090	93	4621436	0.5072	186339	PIKO00000000		O33:H34	1951	B2	EPEC9	lambda	+	-	-	-
IAL5173	2013	Diarrheal outbreak		8254174	89	4607240	0.507	234015	PIKP00000000		O33:H34	1951	B2	EPEC9	lambda	+	-	-	-
IAL5170	2013	Diarrheal outbreak		8012484	93	4624099	0.5072	186339	PIKQ00000000		O33:H34	1951	B2	EPEC9	lambda	+	-	-	-
IAL5165	2013	Diarrheal outbreak		7565276	88	4623965	0.5072	186258	PIKR00000000		O33:H34	1951	B2	EPEC9	lambda	+	-	-	-
IAL5139	2012	Diarrhea		7802476	79	4746986	0.5059	194225	PILP00000000		O71:H49	5428	B2	None	kappa	+	-	-	-
IAL4774	2013	Diarrhea		8404926	72	4551111	0.5064	164794	PIMS00000000		O125ac:H49	5575	B2	None	alpha2	+	-	-	-
C184-1	2014	Asymptomatic		9226226	98	4644129	0.5064	192848	PIMY00000000		O132:H34	582	B2	EPEC6	alpha2	+	-	-	-
P237-1	2014	Diarrhea		9045004	90	4573963	0.5057	135422	PINC00000000		O145:H34	713	B2	EPEC6	iota	+	-	-	-
IAL4867	2012	Diarrhea		8420654	74	4667383	0.5056	152217	PINB00000000		O145:H34	526	B2	EPEC6	iota	+	-	-	-
IAL4896	2012	Diarrhea		9342966	84	4697082	0.507	179838	PILM00000000		O63:H6	583	B2	EPEC6	alpha2	+	-	-	-
IAL5171	2013	Diarrhea		8240184	72	4707089	0.5072	198123	PILL00000000		O63:H6	583	B2	EPEC6	alpha2	+	-	-	-
IAL4535	2012	Diarrhea		9754364	50	4646875	0.5075	191855	PILK00000000		O63:H6	122	B2	EPEC6	alpha2	+	-	-	-
IAL4523	2013	Diarrhea		10013372	62	4954425	0.5044	274466	PING00000000		O156:H1	941	B2	None	zeta	+	-	-	-
IAL5146	2015	Diarrhea		6349174	89	4762477	0.506	186901	PILG00000000		O56:H6	6323	B2	EPEC4	beta2	+	-	-	-
P219-2	2014	Diarrhea		8722626	67	4959405	0.5048	307849	PJEI00000000		ONT:H6	4601	B2	EPEC4	beta2	+	-	-	-
IAL4938	2012	Diarrhea		7628022	239	5244774	0.5044	129808	PIND00000000		O145:HNT	32	E	None	gamma	+	-	-	-
IAL5172	2013	Diarrhea		7187622	97	5022000	0.5044	275737	PINF00000000		ONT:H31	2569	E	None	theta	+	-	-	-
C105-1	2014	Asymptomatic		7868368	159	5311483	0.5039	153499	PILF00000000		O55:H7	335	E	EHEC1 (O55 AEEC)	gamma	+	-	-	-
P163-1	2014	Diarrhea		9854380	174	5256774	0.504	107460	PILE00000000		O55:H7	335	E	EHEC1 (O55 AEEC)	gamma	+	-	-	-
P033-3	2013	Diarrhea		8324556	141	5254915	0.5034	206224	PILB00000000		O55:H7	335	E	EHEC1 (O55 AEEC)	gamma	+	-	-	-
IAL5162	2015	Diarrhea		8440200	150	5242717	0.5034	206270	PILC00000000		O55:H7	335	E	EHEC1 (O55 AEEC)	gamma	+	-	-	-
IAL5137	2015	Diarrhea		8285956	140	5235702	0.5034	217286	PILD00000000		O55:H7	335	E	EHEC1 (O55 AEEC)	gamma	+	-	-	-
IAL4527	2012	Diarrhea		7870636	176	4863908	0.5061	78006	PILX00000000		O88:H5	206	A	EPEC5	kappa	+	-	-	-
IAL4534	2012	Diarrhea		7982096	240	4906875	0.5064	70754	PILW00000000		O88:H5	206	A	EPEC5	kappa	+	-	-	-
P011-3	2013	Diarrhea		10158570	176	4951022	0.5057	105655	PIMM00000000		O118/O151:H5	206	A	EPEC5	kappa	+	-	-	-
IAL4983	2012	Diarrhea		10187896	286	5253764	0.5038	126935	PINP00000000		O80:H2	301	A	EPEC15	xi	+	-	-	-
IAL4521	2012	Diarrhea		8265550	278	5216544	0.5041	85550	PILR00000000		O76:H2	301	A	EPEC15	omicron	+	-	-	-
C068-2	2014	Asymptomatic		10887742	222	4769967	0.5074	61773	PINX00000000		O101:H33	34	A	EPEC10	lambda	+	-	-	-
C193-1	2014	Asymptomatic		9404072	207	4746706	0.5077	63987	PIMB00000000		O101:H33	34	A	EPEC10	lambda	+	-	-	-
C078-2	2014	Asymptomatic		11963672	251	4887089	0.5072	70970	PJEH00000000		O13/O135:H11	10	A	EPEC10	omicron	+	-	-	-
IAL4894	2012	Diarrhea		9247514	161	4950378	0.5034	104456	PINH00000000		O157:H16	10	A	EPEC10	epsilon	+	-	-	-
P102-3	2013	Diarrhea		9485392	136	4858243	0.5032	147518	PINJ00000000		O157:H16	10	A	EPEC10	epsilon	+	-	-	-
P047-5	2013	Diarrhea		8446682	139	4885129	0.5029	94760	PINI00000000		O157:H16	10	A	EPEC10	epsilon	+	-	-	-
BA92	2009	Diarrhea		9179414	158	5040759	0.5017	116437	PIJZ00000000		ONT:H16 (O2:H16)a	10	A	EPEC10	beta	+	-	-	-
IAL5132	2016	Diarrhea		10589016	158	4995956	0.5013	105841	PIKD00000000		ONT:H16 (O2:H16)b	10	A	EPEC10	beta	+	-	-	-
IAL5133	2014	Diarrhea		6589018	166	4987512	0.5024	103823	PIKC00000000		ONT:H16 (O2:H16)b	10	A	EPEC10	beta	+	-	-	-
IAL5179	2013	Diarrheal outbreak		17039968	159	4966035	0.5024	105845	PJAO00000000		ONT:H16 (O2:H16)b	10	A	EPEC10	beta	+	-	-	-
IAL5439	2013	Diarrheal outbreak		9021434	154	4967234	0.5025	106163	PIKB00000000		ONT:H16 (O2:H16)b	10	A	EPEC10	beta	+	-	-	-
IAL5437	2013	Diarrheal outbreak		9348392	155	4806652	0.5028	110837	PIKA00000000		ONT:H16 (O2:H16)b	10	A	EPEC10	beta	+	-	-	-
IAL5438	2013	Diarrheal outbreak		13109356	166	4946507	0.5024	106163	PJEK00000000		ONT:H16 (O2:H16)b	10	A	EPEC10	beta	+	-	-	-
IAL5159	2013	Diarrhea		6567012	88	4594289	0.5045	173162	PIMX00000000		O127:H40	ND	A	EPEC10	theta	+	-	-	-
IAL4515	2012	Diarrhea		10772856	119	4724268	0.505	150674	PIMW00000000		O127:H40	ND	A	EPEC10	theta	+	-	-	-
IAL5155	2013	Diarrhea		7618864	143	4834987	0.5048	144583	PIML00000000		O117:H40	10	A	EPEC10	theta	+	-	-	-
P040-5	2013	Diarrhea		9689064	145	4761944	0.5058	139580	PIMD00000000		O117:H40	10	A	EPEC10	theta	+	-	-	-
IAL5150	2013	Diarrhea		8626554	99	4698139	0.5051	147589	PIMK00000000		O117:H40	10	A	EPEC10	theta	+	-	-	-
IAL5131	2015	Diarrhea		7886332	84	4700103	0.5053	203715	PIKZ00000000		O51:H40	10	A	EPEC10	theta	+	-	-	-
C144-1	2014	Asymptomatic		9463924	223	5168816	0.5039	94526	PIMI00000000		O182:H25	300	B1	None	zeta	+	-	-	-
C001-10	2013	Asymptomatic		16585850	377	5187869	0.5019	37699	PINQ00000000		ONT:H8	590	B1	EPEC14	iota	+	- (*)	-	-
IAL4511	2012	Diarrhea		8879470	198	4925514	0.5047	79399	PJEJ00000000		O98:H8	590	B1	EPEC14	iota	+	- (*)	-	-
IAL5153	2013	Diarrheal outbreak		6893176	239	5252635	0.5051	104649	PIKY00000000		O39:H9	381	B1	EPEC14	iota	+	-	-	-
IAL5152	2013	Diarrheal outbreak		7188480	216	5075804	0.5053	111650	PIKX00000000		O39:H9	381	B1	EPEC14	iota	+	-	-	-
IAL4941	2013	Diarrhea		7491966	263	5089614	0.5044	80256	PIMC00000000		ONT:H12	381	B1	EPEC14	zeta	+	-	-	-
C085-1	2014	Asymptomatic		9230674	206	5187295	0.505	116583	PINN00000000		O177:H9	381	B1	EPEC14	zeta	+	-	-	-
C086-10	2014	Asymptomatic		9203842	202	4832035	0.5058	98080	PIKF00000000		O115:H8	327	B1	None	theta	+	-	-	-
IAL4953	2012	Diarrhea		10548070	199	4938858	0.505	79456	PIMJ00000000		O111:H8	327	B1	None	theta	+	-	-	-
P149-8	2013	Diarrhea		9419794	232	5123334	0.505	63782	PILH00000000		O103:H8	4550	B1	EHEC2	beta	+	-	-	-
IAL5135	2015	Diarrhea		6131436	262	5087847	0.5059	77462	PIKE00000000		ONT:H9	29	B1	EHEC2	theta	+	-	-	-
IAL4514	2012	Diarrhea		7986742	285	5336207	0.5043	104241	PIKI00000000		O26:H11	29	B1	EHEC2	beta	+	-	-	-
IAL5138	2015	Diarrhea		8410730	285	5442868	0.5037	105351	PIKL00000000		O26:H11	21	B1	EHEC2	beta	+	-	-	-
IAL5168	2013	Diarrhea		7757358	277	5393523	0.5036	99033	PIKJ00000000		O26:H11	21	B1	EHEC2	beta	+	-	-	-
IAL4995	2012	Diarrhea		12783130	256	5297973	0.5043	100875	PIKH00000000		O26:H11	21	B1	EHEC2	beta	+	-	-	-
P262-1	2014	Diarrhea		15679518	252	5416807	0.503	94681	PIKK00000000		O26:H11	29	B1	EHEC2	beta	+	-	-	-
IAL5141	2015	Diarrhea		6857564	264	5376703	0.5045	92054	PIKM00000000		O26:H11	29	B1	EHEC2	beta	+	-	-	-
P175-4	2014	Diarrhea		9092688	176	4958539	0.505	91306	PILA00000000		O128ab/ac:H2	20	B1	EPEC2	beta	+	-	-	-
C048-1	2013	Asymptomatic		8649146	159	5048541	0.5051	118638	PIMN00000000		O119:H2	20	B1	EPEC2	beta	+	-	-	-
IAL5479	2013	Diarrhea		7369770	165	4827269	0.5063	89715	PILS00000000		O85:H4	642	B1	EPEC7	omicron	+	-	-	-
IAL5160	2013	Diarrhea		6127688	156	4821520	0.5062	148358	PILT00000000		O85:H4	642	B1	EPEC7	omicron	+	-	-	-
P116-3	2013	Diarrhea		10431624	123	4717221	0.5061	133092	PINR00000000		O85:H4	642	B1	EPEC7	omicron	+	-	-	-
IAL4524	2012	Diarrhea		9422226	174	4882795	0.5052	120851	PILZ00000000		O103:H4	642	B1	EPEC7	omicron	+	-	-	-
P192-10	2014	Diarrhea		15614710	211	4888274	0.5051	92870	PIMA00000000		O103:H4	642	B1	EPEC7	omicron	+	-	-	-
P127-3	2013	Diarrhea		7723630	160	5033363	0.503	134696	PINS00000000		ONT:H4	642	B1	EPEC7	omicron	+	-	-	-
C135-1	2014	Asymptomatic		7556220	173	4832484	0.5059	104527	PINT00000000		O184:H4	642	B1	EPEC7	omicron	+	-	-	-
IAL5147	2013	Diarrhea		6573888	153	4843936	0.5061	120094	PINE00000000		O146:H21	442	B1	EPEC13	theta	+	-	-	-
IAL5180	2013	Diarrhea		7672794	98	4787216	0.5062	195254	PIME00000000		O108:H21	337	B1	EPEC13	theta	+	-	-	-
IAL5166	2013	Diarrhea		6211266	121	4811581	0.5067	149221	PINM00000000		O170:H49	2178	B1	None	theta	+	-	-	-
C117-1	2014	Asymptomatic		9604452	95	4725962	0.5063	149733	PIKG00000000		O21:H21	101	B1	EPEC12	eta	+	-	-	-
IAL4994	2012	Diarrhea		8077408	68	4815447	0.5076	219954	PIMH00000000		O182:H23	224	B1	EPEC12	epsilon	+	-	-	-
IAL4868	2012	Diarrhea		6272694	52	4734735	0.5078	218080	PILY00000000		O91:H23	ND	B1	EPEC12	eta	+	-	-	-
IAL5436	2013	Diarrhea		9929080	162	5076788	0.5037	123820	PILO00000000		O66:H21	40	B1	EPEC12	theta	+	-	-	-
IAL5142	2012	Diarrhea		8885198	107	4827556	0.5058	153376	PIMO00000000		O109:H21	40	B1	EPEC12	beta	+	-	-	-
C018-1	2013	Asymptomatic		8455844	155	4937887	0.5073	127171	PINV00000000		O131:H46	2338	B1	None	theta	+	-	-	-
IAL5163	2013	Diarrheal outbreak		8640520	181	5056199	0.5062	111687	PIMG00000000		O108:HNT	5241	B1	EPEC11	eta	+	-	-	-
IAL5164	2013	Diarrheal outbreak		7813496	169	5064882	0.5063	111687	PIMF00000000		O108:HNT	5241	B1	EPEC11	eta	+	-	-	-
IAL4891	2012	Diarrhea		17743012	229	5021713	0.5054	105202	PINL00000000		O160:H19	517	B1	EPEC11	eta	+	-	-	-
IAL4985	2012	Diarrhea		8811028	210	5050436	0.5052	122461	PINK00000000		O160:H19	517	B1	EPEC11	eta	+	-	-	-
IAL4980	2013	Diarrheal outbreak		8889504	146	5050968	0.5045	166200	PINU00000000		ONT:H19	517	B1	EPEC11	epsilon2	+	-	-	-
IAL5167	2013	Diarrhea		7387154	143	4969931	0.5052	161255	PIMU00000000		O126:H19	517	B1	EPEC11	epsilon2	+	-	-	-
IAL4993	2012	Diarrhea		10434670	200	5012511	0.5062	162921	PIMT00000000		O126:H19	517	B1	EPEC11	epsilon2	+	-	-	-
C141-1	2014	Asymptomatic		11013900	151	4990079	0.5069	157373	PIMV00000000		O126:H19	517	B1	EPEC11	epsilon2	+	-	-	-
IAL4897	2012	Diarrhea		6067828	206	4976311	0.5059	146137	PIKV00000000		O35:H19	517	B1	EPEC11	epsilon2	+	-	-	-
IAL4984	2012	Diarrhea		9910940	149	4897247	0.5058	154794	PIMP00000000		O123/O186:H19	517	B1	EPEC11	epsilon2	+	-	-	-
IAL4530	2012	Diarrhea		7449344	201	5038238	0.5056	98281	PIMQ00000000		O123/O186:H19	517	B1	EPEC11	epsilon2	+	-	-	-
IAL5174	2013	Diarrhea		6950126	193	5065946	0.505	118695	PIMR00000000		O123/O186:H19	517	B1	EPEC11	epsilon2	+	-	-	-
IAL4981	2013	Diarrhea		8591626	112	4894962	0.5059	179586	PILQ00000000		O71:H19	517	B1	EPEC11	epsilon2	+	-	-	-
IAL4509	2012	Diarrhea		8152222	113	4898485	0.5063	185412	PILV00000000		O88:H25	517	B1	EPEC11	epsilon2	+	-	-	-
P166-3	2014	Diarrhea		15028298	158	4963569	0.506	185412	PILU00000000		O88:H25	517	B1	EPEC11	epsilon2	+	-	-	-
a,bSerotypes were bioinformatically predicted for each genome. Previously described laboratory serotypes of select isolates reported by Abe et al., 2009a and Ori et al., 2019b are indicated in parentheses.
c(*): truncated bfp operon was detected
