# Supplementary material for: Comparative genomic analysis provides insight into the phylogeny and virulence of atypical enteropathogenic Escherichia coli strains from Brazil
Source: PLoS Negl Trop Dis. 2020 Jun 1;14(6):e0008373. doi: 10.1371/journal.pntd.0008373 (PMC7289442; doi:10.1371/journal.pntd.0008373)
Supplement: S2 Table — (XLSX) [file pntd.0008373.s004.xlsx]

## Sheet: Sheet1
S2 Table: Global collection of atypical enteropathogenic Escherichia coli (aEPEC) from outside Brazil.
Isolate	In Silico Serotypea	Origin	MLST ST	Phylogroup	EPEC/EHEC Phylogenomic Lineage	Clonal Group (CG)b	Intimin Subtype	eae	bfpBc	stx1	stx2	Accession Number
C9-92	O127:H45	United Kingdom	2356	B2	None	ND	mu	+	-	-	-	AICE00000000
C639-08	O157:H45	Denmark	725	B2	None	ND	alpha	+	-	-	-	AIBH00000000
C844-97	O157:H45	Japan	725	B2	None	ND	alpha	+	-	-	-	AIBZ00000000
C796-10	O142:H34	Denmark	2346	B2	EPEC9	ND	alpha	+	-	-	-	AIBS00000000
200135	O33:H34	Mali	2346	B2	EPEC9	ND	lambda	+	-	-	-	CYBG00000000
401480	O157:H39	Kenya	4554	B2	None	ND	kappa	+	-	-	-	CYGR00000000
202521	O157:H39	Mali	4554	B2	None	ND	kappa	+	-	-	-	CXZF00000000
C93-11	O157:H39	Denmark	4554	B2	None	ND	kappa	+	-	-	-	AICD00000000
C262-10	O114:H49	Denmark	589	B2	None	ND	alpha	+	-	-	-	AIAP00000000
401352	O51:H7	Kenya	589	B2	None	ND	alpha	+	-	-	-	CYEN00000000
401363	O51:H7	Kenya	589	B2	None	ND	alpha	+	-	-	-	CYDW00000000
C295-10	O55:H34	Denmark	5394	B2	None	ND	iota	+	-	-	-	AIAR00000000
C78-09C	O132:H34	Belgium	582	B2	EPEC6	ND	alpha2	+	-	-	-	AIBP00000000
C58-11	O145:H34	Denmark	526	B2	EPEC6	ND	iota	+	-	-	-	AIBF00000000
C418-89	O125ac:H6	Italy	583	B2	EPEC6	ND	alpha2	+	-	-	-	AIAY00000000
200499	O131:H31	Mali	123	B2	None	ND	beta2	+	-	-	-	CYGJ00000000
504225	O85:H31	India	803	B2	None	ND	zeta	+	-	-	-	CXZC00000000
703108	O137:H6	Pakistan	2678	B2	EPEC4	ND	beta2	+	-	-	-	CYGI00000000
C79-08	ONT:H6	Slovenia	28	B2	EPEC4	ND	beta2	+	-	-	-	AIBQ00000000
100600	ONT:H6	Gambia	5445	B2	EPEC4	CG121	beta2	+	-	-	-	CYGH00000000
C887-10	O113:H6	Denmark	121	B2	EPEC4	CG121	beta2	+	-	-	-	AICB00000000
402767	O33:HNT	Kenya	121	B2	EPEC4	CG121	beta2	+	-	-	-	CYET00000000
402480	O33:HNT	Kenya	121	B2	EPEC4	CG121	beta2	+	-	-	-	CYBU00000000
155388	ONT:H6	Australia	28	B2	EPEC4	CG121	beta2	+	-	-	-	CYGK00000000
C2139-99	O96:H7	Denmark	28	B2	EPEC4	CG121	beta2	+	-	-	-	AIAM00000000
503225	O84:H9	India	4424	D	None	ND	epsilon	+	-	-	-	CYAV00000000
C353-09	ONT:H9	Denmark	2538	D	None	ND	beta	+	-	-	-	AIAV00000000
400654	O108:H9	Kenya	302	E	None	ND	beta	+	-	-	-	CYBM00000000
C161-11	O145:HNT	Denmark	32	E	None	ND	gamma	+	-	-	-	AIAI00000000
DEC4C	O157:H7	Egypt	11	E	EHEC1	CG11	gamma	+	-	-	-	AIFM00000000
C354-03B	O157:H7	United Kingdom	11	E	EHEC1	CG11	gamma	+	-	-	-	AIAW00000000
C842-97	O157:H7	Japan	11	E	EHEC1	CG11	gamma	+	-	-	-	AIBY00000000
DEC4A	O157:H7	Argentina	11	E	EHEC1	CG11	gamma	+	-	-	-	AIFK00000000
DEC5B	O55:H7	United States	335	E	EHEC1 (O55 AEEC)	CG335	gamma	+	-	-	-	AIFR00000000
DEC5C	O55:H7	United States	335	E	EHEC1 (O55 AEEC)	CG335	gamma	+	-	-	-	AIFS00000000
C12-92	O55:H7	United Kingdom	335	E	EHEC1 (O55 AEEC)	CG335	gamma	+	-	-	-	AIAE00000000
DEC5D	O55:H7	Sri Lanka	335	E	EHEC1 (O55 AEEC)	CG335	gamma	+	-	-	-	AIFT00000000
CB9615	O55:H7	Germany	335	E	EHEC1 (O55 AEEC)	ND	gamma	+	-	-	-	NC_013941
C154-11	O55:H7	Denmark	335	E	EHEC1 (O55 AEEC)	CG335	gamma	+	-	-	-	AIAF00000000
DEC5A	O55:H7	United States	7444	E	EHEC1 (O55 AEEC)	CG335	gamma	+	-	-	-	AIFQ00000000
DEC5E	O55:H7	Iran	61	E	EHEC1 (O55 AEEC)	CG335	gamma	+	-	-	-	AIFU00000000
C1244-91	O55:H7	United Kingdom	335	E	EHEC1 (O55 AEEC)	CG335	gamma	+	-	-	-	AIAD00000000
200758	O55:H7	Mali	335	E	EHEC1 (O55 AEEC)	CG335	gamma	+	-	-	-	CYBJ00000000
500618	O55:H7	India	335	E	EHEC1 (O55 AEEC)	CG335	gamma	+	-	-	-	CYAH00000000
702745	O55:H7	Pakistan	335	E	EHEC1 (O55 AEEC)	CG335	gamma	+	-	-	-	CYCH00000000
C157-11	O55:H7	Denmark	335	E	EHEC1 (O55 AEEC)	CG335	gamma	+	-	-	-	AIAH00000000
100554	O55:H7	Gambia	5488	E	EHEC1 (O55 AEEC)	CG335	gamma	+	-	-	-	CYAE00000000
100446	O55:H7	Gambia	335	E	EHEC1 (O55 AEEC)	CG335	gamma	+	-	-	-	CYGQ00000000
402924	O39:H12	Kenya	5582	A	None	ND	theta	+	-	-	-	CYCV00000000
203470	O8:H10	Mali	2089	A	None	ND	lambda	+	-	-	-	CXZL00000000
500989	O8:H10	India	2089	A	None	ND	lambda	+	-	-	-	CYDE00000000
401250	O88:H4	Kenya	5553	A	None	ND	kappa	+	-	-	-	CYBQ00000000
C751-03	O49:H10	Austria	206	A	EPEC5	ND	kappa	+	-	-	-	AIBO00000000
C732-98	O88:H5	Israel	206	A	EPEC5	ND	kappa	+	-	-	-	AIBM00000000
103338	O118/O151:H5	Gambia	ND	A	EPEC5	ND	kappa	+	-	-	-	JHSU00000000.1
503537	ONT:H5	India	382	A	EPEC15	ND	pi	+	-	-	-	CYAI00000000
302613	ONT:H5	Mozambique	382	A	EPEC15	ND	pi	+	-	-	-	CYEY00000000
302551	ONT:H5	Mozambique	382	A	EPEC15	ND	pi	+	-	-	-	CYFP00000000
403726	ONT:H2	Kenya	4590	A	EPEC15	CG301	rho	+	-	-	-	CYCA00000000
403728	O61:HNT	Kenya	301	A	EPEC15	CG301	rho	+	-	-	-	CYDH00000000
503028	O80:H2	India	301	A	EPEC15	CG301	rho	+	-	-	-	CYAQ00000000
603423	O80:H2	Bangladesh	301	A	EPEC15	CG301	rho	+	-	-	-	CYFU00000000
402248	O45:H19	Kenya	301	A	EPEC15	CG301	rho	+	-	-	-	CYAL00000000
402794	O45:H19	Kenya	301	A	EPEC15	CG301	rho	+	-	-	-	CYFE00000000
200708	O45:H19	Mali	301	A	EPEC15	CG301	rho	+	-	-	-	CYGS00000000
102366	O45:H19	Gambia	301	A	EPEC15	CG301	rho	+	-	-	-	CYCM00000000
201589	O45:H19	Mali	301	A	EPEC15	CG301	rho	+	-	-	-	CYCX00000000
201488	O45:H19	Mali	301	A	EPEC15	CG301	rho	+	-	-	-	CYCU00000000
402617	O9:H33	Kenya	34	A	EPEC10	ND	lambda	+	-	-	-	CYFT00000000
100329	ONT:H33	Gambia	34	A	EPEC10	ND	Not Determined	+	- (*)	-	-	JHRT00000000.1
400998	O101:H33	Kenya	34	A	EPEC10	ND	lambda	+	-	-	-	CYBP00000000
202833	O101:H33	Mali	34	A	EPEC10	ND	lambda	+	-	-	-	CYAM00000000
204302	O101:H33	Mali	34	A	EPEC10	ND	lambda	+	-	-	-	CYAD00000000
402743	O101:H33	Kenya	5330	A	EPEC10	CG378	iota2	+	-	-	-	CYCI00000000
700851	O101/162:H33	Pakistan	378	A	EPEC10	CG378	iota2	+	-	-	-	CYDS00000000
202387	O101/162:H33	Mali	378	A	EPEC10	CG378	iota2	+	-	-	-	CYDN00000000
501016	O101/162:H33	India	378	A	EPEC10	CG378	iota2	+	-	-	-	CYEW00000000
503023	O101/162:H33	India	378	A	EPEC10	CG378	iota2	+	-	-	-	CYEV00000000
503891	O101/162:H33	India	378	A	EPEC10	CG378	iota2	+	-	-	-	CYCT00000000
201381	O101/162:H33	Mali	378	A	EPEC10	CG378	iota2	+	-	-	-	CYBN00000000
200781	O71:H40	Mali	10	A	EPEC10	CG10	theta	+	-	-	-	CXZG00000000
C496-10	O145:H40	Denmark	10	A	EPEC10	CG10	beta	+	-	-	-	AIBB00000000
401174	ONT:H40	Kenya	10	A	EPEC10	CG10	theta	+	-	-	-	CYCG00000000
400714	O90/127:H40	Kenya	10	A	EPEC10	CG10	theta	+	-	-	-	CYBK00000000
C260-92	ONT:H40	Italy	10	A	EPEC10	CG10	theta	+	-	-	-	AIAO00000000
C213-10	O90/127:H40	Denmark	10	A	EPEC10	CG10	theta	+	-	-	-	AIAL00000000
700337	O70:H40	Pakistan	10	A	EPEC10	CG10	theta	+	-	-	-	CXZM00000000
505393	O70:H40	India	5339	A	EPEC10	CG10	theta	+	-	-	-	CXZD00000000
401082	O51:H40	Kenya	10	A	EPEC10	CG10	theta	+	-	-	-	CYDV00000000
102014	O51:H40	Gambia	10	A	EPEC10	CG10	theta	+	-	-	-	CYBV00000000
202973	O70:H40	Mali	10	A	EPEC10	CG10	theta	+	-	-	-	CXZH00000000
602370	O70:H40	Bangladesh	10	A	EPEC10	CG10	theta	+	-	-	-	CXZE00000000
200439	O70:H40	Mali	10	A	EPEC10	CG10	theta	+	-	-	-	CYBH00000000
102010	O70:H40	Gambia	10	A	EPEC10	CG10	theta	+	-	-	-	CYBX00000000
202317	O70:H40	Mali	5353	A	EPEC10	CG10	theta	+	-	-	-	CYCJ00000000
300814	O70:H40	Mozambique	5353	A	EPEC10	CG10	theta	+	-	-	-	CYCN00000000
302700	O70:H40	Mozambique	5353	A	EPEC10	CG10	theta	+	-	-	-	CYFI00000000
300812	O70:H40	Mozambique	5353	A	EPEC10	CG10	theta	+	-	-	-	CYCL00000000
C283-09	O177:H25	Slovenia	342	B1	None	ND	beta	+	-	-	-	AIAQ00000000
C40-11	O145:H25	Denmark	342	B1	None	ND	beta	+	-	-	-	AIAX00000000
C238-91	O103:H25	Germany	343	B1	None	ND	theta	+	-	-	-	AIAN00000000
E110019	ONT:H9 (O111:B4)a	Finland	381	B1	EPEC14	CG3	zeta	+	-	-	-	AAJW00000000
702890	O177:H9	Pakistan	381	B1	EPEC14	ND	zeta	+	-	-	-	CYCQ00000000
C807-09	O3:H8	Denmark	327	B1	None	ND	theta	+	-	-	-	AIBV00000000
C87-11	O111:H8	Denmark	327	B1	None	ND	theta	+	-	-	-	AICA00000000
302619	O103:H8	Mozambique	5480	B1	EHEC2	ND	beta	+	-	-	-	CYGN00000000
C717-10	O103:H8	Denmark	4550	B1	EHEC2	ND	beta	+	-	-	-	AIBK00000000
302544	O103:H8	Mozambique	4550	B1	EHEC2	ND	beta	+	-	-	-	CYFR00000000
403523	O103:H8	Kenya	4550	B1	EHEC2	ND	beta	+	-	-	-	CYFD00000000
201534	O103:H8	Mali	4550	B1	EHEC2	ND	beta	+	-	-	-	CYAS00000000
C824-10	O128ab/ac:H8	Denmark	29	B1	EHEC2	CG29	theta	+	-	-	-	AIBX00000000
201214	O118/O151:H8	Mali	5426	B1	EHEC2	CG29	theta	+	-	-	-	CYBI00000000
100269	O118/O151:H8	Gambia	5426	B1	EHEC2	CG29	theta	+	-	-	-	CXZX00000000
401529	O128ab/ac:H8	Kenya	5251	B1	EHEC2	CG29	theta	+	-	-	-	CYGM00000000
402770	O128ab/ac:H8	Kenya	5251	B1	EHEC2	CG29	theta	+	-	-	-	CYAT00000000
C347-93	O26:H8	Thailand	29	B1	EHEC2	CG29	epsilon	+	-	-	-	AIAU00000000
403308	O26:H8	Kenya	29	B1	EHEC2	CG29	epsilon	+	-	-	-	CYAZ00000000
703753	O21:H8	Pakistan	5406	B1	EHEC2	CG29	theta	+	-	-	-	CYEO00000000
402635	O71:H8	Kenya	29	B1	EHEC2	CG29	beta	+	-	-	-	CYDF00000000
400897	ONT:H8	Kenya	29	B1	EHEC2	CG29	beta	+	-	-	-	CYDD00000000
402227	ONT:H8	Kenya	29	B1	EHEC2	CG29	beta	+	-	-	-	CYDG00000000
700149	O82:HNT	Pakistan	5234	B1	EHEC2	CG29	theta	+	-	-	-	CYFN00000000
200959	O82:HNT	Mali	29	B1	EHEC2	CG29	theta	+	-	-	-	CYCZ00000000
202621	O82:HNT	Mali	29	B1	EHEC2	CG29	theta	+	-	-	-	CYDC00000000
300086	O38:H9	Mozambique	29	B1	EHEC2	CG29	theta	+	-	-	-	CYAY00000000
503331	O34:H9	India	29	B1	EHEC2	CG29	theta	+	-	-	-	CYDI00000000
504180	O34:H9	India	29	B1	EHEC2	CG29	theta	+	-	-	-	CYDM00000000
703975	O34:H9	Pakistan	29	B1	EHEC2	CG29	theta	+	-	-	-	CYBE00000000
500094	O34:H9	India	29	B1	EHEC2	CG29	theta	+	-	-	-	CYFK00000000
503947	O34:H9	India	29	B1	EHEC2	CG29	theta	+	-	-	-	CYAW00000000
505513	O34:H9	India	29	B1	EHEC2	CG29	theta	+	-	-	-	CYAX00000000
C1214-90	O26:H11	India	29	B1	EHEC2	CG29	beta	+	-	-	-	AIAC00000000
C792-92	O26:H11	Italy	29	B1	EHEC2	CG29	beta	+	-	-	-	AIBR00000000
C155-11	O26:H11	Denmark	21	B1	EHEC2	CG29	beta	+	-	-	-	AIAG00000000
DEC9E	O26:H11	Mexico	29	B1	EHEC2	CG29	beta	+	-	-	-	AIGO00000000
DEC9A	O26:H11	United States	29	B1	EHEC2	CG29	beta	+	-	-	-	AIGK00000000
DEC9D	O26:H11	Denmark	29	B1	EHEC2	CG29	beta	+	-	-	-	AIGN00000000
DEC9B	O26:H11	United States	29	B1	EHEC2	CG29	beta	+	-	-	-	AIGL00000000
DEC9C	O26:H11	Switzerland	29	B1	EHEC2	CG29	beta	+	-	-	-	AIGM00000000
C166-11	O26:H11	Denmark	29	B1	EHEC2	CG29	beta	+	-	-	-	AICF00000000
C654-09	O26:H11	France	29	B1	EHEC2	CG29	beta	+	-	-	-	AIBJ00000000
C799-92	O26:H11	Italy	29	B1	EHEC2	CG29	beta	+	-	-	-	AIBT00000000
C488-07	ONT:H2	Denmark	20	B1	EPEC2	CG3	beta	+	-	-	-	AIBA00000000
C341-10	ONT:H2	Denmark	20	B1	EPEC2	CG3	beta	+	-	-	-	AIAS00000000
DEC11B	O128ab/ac:H2	United States	20	B1	EPEC2	CG3	beta	+	-	-	-	AIGW00000000
DEC11A	O128ab:H2	United States	20	B1	EPEC2	CG3	beta	+	-	-	-	AIGV00000000
C82-11	O128ab/ac:H2	Denmark	20	B1	EPEC2	CG3	beta	+	-	-	-	AIBW00000000
C170-11	O128ab/ac:H2	Denmark	20	B1	EPEC2	CG3	beta	+	-	-	-	AIAJ00000000
E22	O103:H2	France	20	B1	EPEC2	CG3	beta	+	-	-	-	AAJV00000000
C900-01	O103:H2	Guinea-Bissau	17	B1	EPEC2	CG3	epsilon	+	-	-	-	AICC00000000
401553	O103:H2	Kenya	17	B1	EPEC2	CG3	epsilon	+	-	-	-	CYFQ00000000
C497-10	O119:H2	Denmark	20	B1	EPEC2	CG3	beta	+	-	-	-	AIBC00000000
DEC11D	O128ab/ac:H2	United Kingdom	3	B1	EPEC2	CG3	beta	+	-	-	-	AIGY00000000
504718	O128ab/ac:H2	India	3	B1	EPEC2	CG3	beta	+	-	-	-	CYDK00000000
DEC12A	O111:H2	United Kingdom	3	B1	EPEC2	CG3	beta	+	-	-	-	AIHA00000000
C343-08	O111:H38	Denmark	154	B1	None	ND	epsilon	+	-	-	-	AIAT00000000
500407	ONT:H7	India	328	B1	EPEC7	CG328	beta	+	-	-	-	CYFH00000000
302082	O153/O178:H7	Mozambique	328	B1	EPEC7	CG328	beta	+	-	-	-	CYEQ00000000
C527-94	O153/O178:H7	Denmark	328	B1	EPEC7	CG328	beta	+	-	-	-	AIBD00000000
503130	O88:H25	India	328	B1	EPEC7	CG328	beta	+	-	-	-	CYCS00000000
504324	O88:H25	India	328	B1	EPEC7	CG328	beta	+	-	-	-	CYDJ00000000
504300	O88:H25	India	328	B1	EPEC7	CG328	beta	+	-	-	-	CXZN00000000
402078	ONT:H25	Kenya	328	B1	EPEC7	CG328	beta	+	-	-	-	CYDZ00000000
403066	O88:H25	Kenya	328	B1	EPEC7	CG328	beta	+	-	-	-	CYDA00000000
400549	O88:H25	Kenya	328	B1	EPEC7	CG328	beta	+	-	-	-	CYBL00000000
402842	O88:H25	Kenya	328	B1	EPEC7	CG328	beta	+	-	-	-	CYEX00000000
204263	O88:H25	Mali	328	B1	EPEC7	CG328	beta	+	-	-	-	CXZY00000000
703258	O88:H25	Pakistan	328	B1	EPEC7	CG328	beta	+	-	-	-	CYBB00000000
402138	O88:H25	Kenya	328	B1	EPEC7	CG328	beta	+	-	-	-	CXZS00000000
501029	O88:H25	India	5618	B1	EPEC7	CG328	beta	+	-	-	-	CYAK00000000
500007	O88:H25	India	328	B1	EPEC7	CG328	beta	+	-	-	-	CYFO00000000
702566	O88:H25	Pakistan	328	B1	EPEC7	CG328	beta	+	-	-	-	CYDT00000000
505545	O88:H25	India	328	B1	EPEC7	CG328	beta	+	-	-	-	CYDP00000000
402097	O104:H7	Kenya	5508	B1	EPEC13	ND	epsilon	+	-	-	-	CYCP00000000
503459	O161:H21	India	443	B1	EPEC13	ND	eta	+	-	-	-	CXZO00000000
504647	O64:H21	India	443	B1	EPEC13	ND	eta	+	-	-	-	CXZT00000000
503320	O64:H21	India	443	B1	EPEC13	ND	eta	+	-	-	-	CYFJ00000000
504888	O64:H21	India	443	B1	EPEC13	ND	eta	+	-	-	-	CXZU00000000
500858	O64:H21	India	443	B1	EPEC13	ND	eta	+	-	-	-	CXZQ00000000
102485	O146:H21	India	442	B1	EPEC13	ND	theta	+	-	-	-	CYBC00000000
302710	O146:H21	Mozambique	442	B1	EPEC13	ND	theta	+	-	-	-	CYFG00000000
201350	O108:H21	Mali	337	B1	EPEC13	ND	theta	+	-	-	-	CYFC00000000
300795	O108:H21	Mozambique	337	B1	EPEC13	ND	theta	+	-	-	-	CXZK00000000
500275	O84:H14	India	2144	B1	None	ND	theta	+	-	-	-	CXZJ00000000
C458-10	ONT:H21	Denmark	40	B1	EPEC12	CG40	theta	+	-	-	-	AIAZ00000000
302701	O109:H21	Mozambique	40	B1	EPEC12	CG40	beta	+	-	-	-	CYEZ00000000
402074	O109:H21	Kenya	40	B1	EPEC12	CG40	beta	+	-	-	-	CYBS00000000
302302	O109:H21	Mozambique	40	B1	EPEC12	CG40	beta	+	-	-	-	CYFF00000000
402099	O109:H21	Kenya	40	B1	EPEC12	CG40	beta	+	-	-	-	CXZR00000000
200456	O109:H21	Mali	40	B1	EPEC12	CG40	beta	+	-	-	-	CYCF00000000
702328	O109:H21	Pakistan	40	B1	EPEC12	CG40	beta	+	-	-	-	CYDR00000000
504540	O8:H19	India	5241	B1	EPEC11	CG517	eta	+	-	-	-	CYFL00000000
500193	O8:H19	India	5241	B1	EPEC11	CG517	eta	+	-	-	-	CYGP00000000
504528	O8:H19	India	5241	B1	EPEC11	CG517	eta	+	-	-	-	CYDL00000000
503256	O8:H19	India	5241	B1	EPEC11	CG517	eta	+	-	-	-	CYES00000000
504005	O8:H19	India	5241	B1	EPEC11	CG517	eta	+	-	-	-	CYBZ00000000
102328	O171:H19	Gambia	517	B1	EPEC11	CG517	epsilon2	+	-	-	-	CYBD00000000
100383	O171:H19	Gambia	5485	B1	EPEC11	CG517	epsilon2	+	-	-	-	CYCE00000000
202474	O160:H19	Mali	517	B1	EPEC11	CG517	eta	+	-	-	-	CYFB00000000
202374	O160:H19	Mali	517	B1	EPEC11	CG517	eta	+	-	-	-	CYER00000000
300711	O111:H19	Mozambique	517	B1	EPEC11	CG517	epsilon2	+	-	-	-	CXZP00000000
602206	O111:H19	Bangladesh	517	B1	EPEC11	CG517	epsilon2	+	-	-	-	CYDQ00000000
C743-03	O111:H19	Austria	517	B1	EPEC11	CG517	epsilon2	+	-	-	-	AIBN00000000
503238	O71:H19	India	517	B1	EPEC11	CG517	epsilon2	+	-	-	-	CYCD00000000
500197	O71:H19	India	517	B1	EPEC11	CG517	epsilon2	+	-	-	-	CYDB00000000
504821	O71:H19	India	517	B1	EPEC11	CG517	epsilon2	+	-	-	-	CYAR00000000
500095	O71:H19	India	517	B1	EPEC11	CG517	epsilon2	+	-	-	-	CYFA00000000
500864	O71:H19	India	517	B1	EPEC11	CG517	epsilon2	+	-	-	-	CYAO00000000
503662	O71:H19	India	517	B1	EPEC11	CG517	epsilon2	+	-	-	-	CYAF00000000
503854	O111:H19	India	517	B1	EPEC11	CG517	epsilon2	+	-	-	-	CYFM00000000
700863	ONT:H19	Pakistan	517	B1	EPEC11	CG517	epsilon2	+	-	-	-	CYGO00000000
102298	O123/O186:H19	Gambia	517	B1	EPEC11	CG517	epsilon2	+	-	-	-	CXZW00000000
401886	O123/O186:H19	Kenya	517	B1	EPEC11	CG517	epsilon2	+	-	-	-	CYBR00000000
201191	O123/O186:H19	Mali	517	B1	EPEC11	CG517	epsilon2	+	-	-	-	CYCO00000000
202453	O136:H51	Mali	517	B1	EPEC11	CG517	epsilon2	+	-	-	-	CYAB00000000
C652-10	O88:H25	Denmark	517	B1	EPEC11	CG517	epsilon2	+	-	-	-	AIBI00000000
402654	O116:H9	Kenya	517	B1	EPEC11	CG517	epsilon2	+	-	-	-	CYAP00000000
202443	O116:H9	Mali	517	B1	EPEC11	CG517	epsilon2	+	-	-	-	CYAC00000000
202423	O116:H9	Mali	517	B1	EPEC11	CG517	epsilon2	+	-	-	-	CYAJ00000000
401117	O165:H9	Kenya	517	B1	EPEC11	ND	epsilon2	+	-	-	-	CYCW00000000
402058	O165:H9	Kenya	517	B1	EPEC11	CG517	eta	+	-	-	-	CYCY00000000
aSerotypes were bioinformatically predicted for each genome. Previously described laboratory serotype of E110019 reported by Viljanen et al., 1990a is indicated in parentheses.
bThe clonal group (CG) is reported from Ingle et al. 2016. CGs were not determined (ND) for other aEPEC genomes.
c(*) indicates a truncated bfp operon was detected.
