# Supplementary material for: Comparative genomic analysis provides insight into the phylogeny and virulence of atypical enteropathogenic Escherichia coli strains from Brazil
Source: PLoS Negl Trop Dis. 2020 Jun 1;14(6):e0008373. doi: 10.1371/journal.pntd.0008373 (PMC7289442; doi:10.1371/journal.pntd.0008373)
Supplement: S3 Table — (XLSX) [file pntd.0008373.s005.xlsx]

## Sheet: Sheet1
S3 Table: Escherichia coli and Shigella reference genomes included in the phylogenomic analysis
Isolate ID	Pathotype or source	Ec Phylogroup	Accession Number
IAI39	ExPEC (UPEC)	F	NC_011750
SMS-3-5	environmental	F	NC_010498
CFT073	ExPEC (UPEC)	B2	NC_004431
ED1a	Commensal	B2	CU928162.2
536	ExPEC (UPEC)	B2	NC_008253
UTI89	ExPEC	B2	NC_007946
S88	ExPEC	B2	NC_011742
APEC-O1	APEC	B2	GCF_000014855.1
042	EAEC	D	FN554766
UMN026	ExPEC (UPEC)	D	NC_011751
Sd 197	Shigella dysenteriae	E	NC_007606
ATCC8739	lab adapted	A	NC_010468.1
HS	commensal	A	NC_009800
53638	EIEC	A	AAKB00000000
BL21	lab adapted	A	NC_012947
H10407	ETEC	A	NC_017633
MG1655	commensal	A	NC_000913.3
Sf 2457T	Shigella flexneri	B1	NC_004741
Ss 046	Shigella sonnei	B1	NC_007384
Sb 3083	Shigella boydii	B1	NC_010658
E24377A	ETEC	B1	NC_009801
B7A	ETEC	B1	AAJT02000000
55989	EAEC	B1	NC_011748
C227-11	STEC/EAEC	B1	GCA_000986765.1
SE11	commensal	B1	NC_011415
IAI1	commensal	B1	NC_011741
IAL5134	typical EPEC	B2	PILI00000000
IAL5140	typical EPEC	B2	PILJ00000000
E2348/69	typical EPEC (EPEC1)	B2	NC_011601
2362-75	typical EPEC (EPEC1)	B2	ADUL01000000
B171	typical EPEC (EPEC2)	B1	AAJX00000000
32/73	typical EPEC (EPEC2)	B1	SRS085191
402780	typical EPEC (EPEC2)	B1	ERS085397
DEC11E	atypical EPEC (EPEC2)	B1	AIGZ00000000
302150	typical EPEC (EPEC4)	B2	JHSD00000000.1
C581-05	typical EPEC (EPEC4)	B2	AIBE00000000
401140	typical EPEC (EPEC5)	A	JHRM00000000.1
401091	typical EPEC (EPEC7)	B1	JHSI00000000.1
402290	typical EPEC (EPEC7)	B1	JHRQ00000000.1
300214	typical EPEC (EPEC8)	B2	JHSB00000000.1
401588	typical EPEC (EPEC8)	B2	JHSK00000000.1
702324	typical EPEC (EPEC9)	B2	JHRR00000000.1
302053	typical EPEC (EPEC9)	B2	JHRG00000000.1
303145	typical EPEC (EPEC9)	B2	JHSG00000000.1
EDL933	EHEC1 (O157:H7)	E	NC_002655
Sakai	EHEC1 (O157:H7)	E	NC_002695
11128	EHEC2	B1	NC_013364
11368	EHEC2	B1	NC_013361
