# Supplementary material for: Comparative genomic analysis provides insight into the phylogeny and virulence of atypical enteropathogenic Escherichia coli strains from Brazil
Source: PLoS Negl Trop Dis. 2020 Jun 1;14(6):e0008373. doi: 10.1371/journal.pntd.0008373 (PMC7289442; doi:10.1371/journal.pntd.0008373)
Supplement: S4 Table — (XLSX) [file pntd.0008373.s006.xlsx]

## Sheet: Sheet1
S4 Table: Gene clusters that are unique to each of the five novel phylogenomic lineages identified in this study.
Phylogenomic lineage EPEC11 (n = 45)
Gene Cluster	No. of aEPEC Genomes (%)	Annotation
CYCE01000006.1_37	45 (100.0)	hypothetical protein
CYCE01000006.1_38	41 (91.1)	conserved hypothetical protein
33_12_3_42	18 (40.0)	hypothetical protein
CXZW01000006.1_63	16 (35.6)	phage tail-collar fibre family protein
CYCE01000051.1_2	15 (33.3)	hypothetical protein
CYFA01000060.1_9	7 (15.6)	conserved hypothetical protein
140_13_13_72	6 (13.3)	putative predicted protein
140_13_13_73	6 (13.3)	putative domain protein
CXZW01000014.1_45	6 (13.3)	cupin fold metallo, WbuC family protein
CXZW01000014.1_50	6 (13.3)	glycosyl transferases group 1 family protein
CXZW01000014.1_51	6 (13.3)	putative membrane protein
CXZW01000014.1_52	6 (13.3)	glycosyl transferase 2 family protein
CXZW01000014.1_54	6 (13.3)	acetyltransferase domain protein
CXZW01000014.1_55	6 (13.3)	hypothetical protein
CXZW01000014.1_56	6 (13.3)	wbqC-like family protein
CXZW01000014.1_58	6 (13.3)	polysaccharide biosynthesis family protein
CYFA01000026.1_37	6 (13.3)	phage tail fibre repeat family protein
CYGP01000006.1_210	5 (11.1)	hypothetical protein
CYGP01000006.1_33	5 (11.1)	glycosyl transferases group 1 family protein
CYGP01000006.1_34	5 (11.1)	methyltransferase domain protein
CYGP01000006.1_35	5 (11.1)	ABC transporter family protein
CYGP01000006.1_43	5 (11.1)	CDP-Glycerol:Poly(glycerophosphate) glycerophosphotransferase family protein
CYGP01000006.1_44	5 (11.1)	glycosyl transferase 2 family protein
CYGP01000006.1_46	5 (11.1)	glycosyl transferase 2 family protein
CYGP01000006.1_47	5 (11.1)	putative membrane protein
CYGP01000008.1_107	5 (11.1)	hypothetical protein
CYGP01000008.1_110	5 (11.1)	phage antirepressor KilAC domain protein
CYGP01000008.1_130	5 (11.1)	putative membrane protein
CYGP01000008.1_152	5 (11.1)	hypothetical protein
CYGP01000008.1_167	5 (11.1)	putative membrane protein
CYGP01000008.1_183	5 (11.1)	hypothetical protein
CYGP01000008.1_185	5 (11.1)	tape measure domain protein
CYGP01000008.1_190	5 (11.1)	hypothetical protein
CYGP01000008.1_192	5 (11.1)	hypothetical protein
CYGP01000008.1_200	5 (11.1)	putative lipoprotein
CYGP01000008.1_201	5 (11.1)	chaperone of endosialidase family protein
140_13_1_47	4 (8.9)	UDP-4-keto-6-deoxy-N-acetylglucosamine 4-aminotransferase
140_13_1_48	4 (8.9)	UDP-N-acetylglucosamine 4,6-dehydratase
CYAB01000012.1_112	4 (8.9)	UDP-N-acetylglucosamine 4,6-dehydratase
CYAB01000012.1_113	4 (8.9)	UDP-4-keto-6-deoxy-N-acetylglucosamine 4-aminotransferase
CYAB01000012.1_30	4 (8.9)	hypothetical protein
CYAJ01000007.1_172	4 (8.9)	conserved hypothetical protein
CYBD01000014.1_91	4 (8.9)	conserved hypothetical protein
CYBD01000014.1_92	4 (8.9)	conserved hypothetical protein
CYER01000022.1_36	4 (8.9)	conserved hypothetical protein
CYER01000022.1_37	4 (8.9)	putative membrane protein
CYER01000022.1_38	4 (8.9)	glycosyltransferase like 2 family protein
CYER01000022.1_39	4 (8.9)	glycosyltransferase like 2 family protein
CYER01000022.1_40	4 (8.9)	polysaccharide biosynthesis family protein
CYER01000048.1_9	4 (8.9)	hypothetical protein
CYER01000065.1_4	4 (8.9)	hypothetical protein
CYGP01000006.1_164	4 (8.9)	chaperone of endosialidase family protein
CYGP01000006.1_175	4 (8.9)	conserved hypothetical protein
CYGP01000006.1_176	4 (8.9)	hypothetical protein
CXZP01000006.1_216	3 (6.7)	hypothetical protein
CXZP01000042.1_3	3 (6.7)	hypothetical protein
CYAJ01000035.1_15	3 (6.7)	glycosyl transferase 2 family protein
CYAJ01000035.1_16	3 (6.7)	putative membrane protein
CYAJ01000035.1_17	3 (6.7)	glycosyltransferase like 2 family protein
CYAJ01000035.1_18	3 (6.7)	CDP-Glycerol:Poly(glycerophosphate) glycerophosphotransferase family protein
CYAJ01000035.1_7	3 (6.7)	hypothetical protein
CYER01000016.1_10	3 (6.7)	HNH endonuclease family protein
399_13_12_15	2 (4.4)	hypothetical protein
399_13_12_16	2 (4.4)	DGQHR domain protein
573_13_20_19	2 (4.4)	restriction endonuclease family protein
573_13_26_10	2 (4.4)	putative abortive infection protein
573_13_26_8	2 (4.4)	putative cDS11
573_13_26_9	2 (4.4)	putative cDS10
CYAJ01000018.1_122	2 (4.4)	hypothetical protein
CYAJ01000018.1_66	2 (4.4)	hypothetical protein
CYAJ01000106.1_2	2 (4.4)	hypothetical protein
CYAJ01000106.1_3	2 (4.4)	hypothetical protein
CYCE01000001.1_277	2 (4.4)	polysaccharide biosynthesis family protein
CYCE01000001.1_278	2 (4.4)	glycosyltransferase 52 family protein
CYCE01000001.1_279	2 (4.4)	putative membrane protein
CYCE01000001.1_280	2 (4.4)	glycosyltransferase like 2 family protein
CYCE01000001.1_281	2 (4.4)	glycosyltransferase like 2 family protein
CYCW01000010.1_49	2 (4.4)	aminoglycoside 3-N-acetyltransferase family protein
CYCW01000010.1_50	2 (4.4)	conserved hypothetical protein
CYCW01000010.1_54	2 (4.4)	putative membrane protein
CYCW01000010.1_55	2 (4.4)	capsule polysaccharide biosynthesis family protein
CYCW01000010.1_56	2 (4.4)	polysaccharide biosynthesis family protein
CYCW01000010.1_57	2 (4.4)	pseudaminic acid synthase
CYCW01000010.1_58	2 (4.4)	acetyltransferase domain protein
CYCW01000010.1_59	2 (4.4)	pseudaminic acid CMP-transferase
CYER01000016.1_119	2 (4.4)	type III restriction enzyme, res subunit
CYER01000016.1_121	2 (4.4)	type I restriction modification DNA specificity domain protein
CYER01000016.1_17	2 (4.4)	hypothetical protein
CYER01000016.1_18	2 (4.4)	hypothetical protein
CYER01000016.1_83	2 (4.4)	hypothetical protein
CYER01000016.1_84	2 (4.4)	hypothetical protein
CYER01000016.1_85	2 (4.4)	hypothetical protein
140_13_1_109	1 (2.2)	hypothetical protein
140_13_1_111	1 (2.2)	ribbon-helix-helix , copG family protein
140_13_1_112	1 (2.2)	hypothetical protein
140_13_1_113	1 (2.2)	hypothetical protein
140_13_1_118	1 (2.2)	hypothetical protein
140_13_1_119	1 (2.2)	hypothetical protein
140_13_1_120	1 (2.2)	beta family protein
140_13_1_121	1 (2.2)	conserved hypothetical protein
140_13_1_122	1 (2.2)	hypothetical protein
140_13_1_36	1 (2.2)	UDP-galactopyranose mutase
140_13_1_37	1 (2.2)	glycosyltransferase like 2 family protein
140_13_1_38	1 (2.2)	glycosyl transferases group 1 family protein
140_13_1_39	1 (2.2)	capsular polysaccharide synthesis family protein
140_13_1_40	1 (2.2)	putative membrane protein
140_13_1_41	1 (2.2)	glycosyltransferase 52 family protein
140_13_1_42	1 (2.2)	polysaccharide biosynthesis family protein
140_13_1_43	1 (2.2)	pseudaminic acid synthase
140_13_1_44	1 (2.2)	acetyltransferase family protein
140_13_1_45	1 (2.2)	glycosyl transferase 1 family protein
140_13_1_46	1 (2.2)	pseudaminic acid CMP-transferase
140_13_30_17	1 (2.2)	acyltransferase family protein
140_13_30_18	1 (2.2)	head binding family protein
140_13_30_36	1 (2.2)	hypothetical protein
140_13_30_46	1 (2.2)	hypothetical protein
140_13_57_3	1 (2.2)	ead/Ea22-like family protein
341_13_14_44	1 (2.2)	hypothetical protein
399_13_45_32	1 (2.2)	hypothetical protein
477_12_198_1	1 (2.2)	cyclic nucleotide-binding domain protein
504_13_14_71	1 (2.2)	conserved hypothetical protein
50_13_46_4	1 (2.2)	hypothetical protein
50_13_46_5	1 (2.2)	putative membrane protein
662_12_1_34	1 (2.2)	putative membrane protein
662_12_1_35	1 (2.2)	rhamnosyltransferase family protein
662_12_1_36	1 (2.2)	conserved hypothetical protein
662_12_1_37	1 (2.2)	asparagine synthase
662_12_1_38	1 (2.2)	polysaccharide biosynthesis family protein
CXZP01000040.1_5	1 (2.2)	hypothetical protein
CYAB01000012.1_114	1 (2.2)	pseudaminic acid CMP-transferase
CYAB01000012.1_115	1 (2.2)	acetyltransferase domain protein
CYAB01000012.1_116	1 (2.2)	pseudaminic acid synthase
CYAB01000012.1_117	1 (2.2)	polysaccharide biosynthesis family protein
CYAB01000012.1_118	1 (2.2)	hypothetical protein
CYAB01000012.1_119	1 (2.2)	O-antigen ligase like membrane family protein
CYAB01000012.1_120	1 (2.2)	glycosyl transferase WecB/TagA/CpsF family protein
CYAB01000037.1_29	1 (2.2)	phage tail fibre adhesin Gp38 family protein
CYAB01000044.1_16	1 (2.2)	conserved hypothetical protein
CYAB01000044.1_17	1 (2.2)	hypothetical protein
CYAB01000044.1_18	1 (2.2)	hypothetical protein
CYAB01000072.1_1	1 (2.2)	hypothetical protein
CYAB01000072.1_2	1 (2.2)	hypothetical protein
CYAP01000001.1_386	1 (2.2)	putative membrane protein
CYAP01000001.1_387	1 (2.2)	hypothetical protein
CYAP01000001.1_400	1 (2.2)	hypothetical protein
CYAP01000001.1_413	1 (2.2)	conserved hypothetical protein
CYAP01000001.1_415	1 (2.2)	hypothetical protein
CYAP01000001.1_419	1 (2.2)	conserved hypothetical protein
CYAP01000001.1_420	1 (2.2)	hypothetical protein
CYAP01000001.1_421	1 (2.2)	hypothetical protein
CYAP01000001.1_422	1 (2.2)	hypothetical protein
CYAP01000044.1_11	1 (2.2)	hypothetical protein
CYAP01000044.1_12	1 (2.2)	H-NS histone family protein
CYAP01000044.1_13	1 (2.2)	transglycosylase SLT domain protein
CYAP01000044.1_14	1 (2.2)	hypothetical protein
CYAP01000044.1_15	1 (2.2)	trbC/VIRB2 family protein
CYAP01000044.1_16	1 (2.2)	type IV secretory pathway, VirB3-like family protein
CYAP01000044.1_17	1 (2.2)	type IV secretion/conjugal transfer ATPase, VirB4 family protein
CYAP01000044.1_18	1 (2.2)	type IV secretion system family protein
CYAP01000044.1_19	1 (2.2)	putative lipoprotein
CYAP01000044.1_20	1 (2.2)	trbL/VirB6 plasmid conjugal transfer family protein
CYAP01000044.1_21	1 (2.2)	putative lipoprotein
CYAP01000044.1_22	1 (2.2)	virB8 family protein
CYAP01000044.1_23	1 (2.2)	conjugal transfer family protein
CYAP01000044.1_24	1 (2.2)	bacterial conjugation TrbI-like family protein
CYAP01000044.1_25	1 (2.2)	P-type DNA transfer ATPase VirB11
CYAP01000044.1_27	1 (2.2)	acetyltransferase family protein
CYAP01000044.1_29	1 (2.2)	hypothetical protein
CYAP01000044.1_30	1 (2.2)	conjugative relaxase domain protein
CYAP01000044.1_31	1 (2.2)	type IV secretory system Conjugative DNA transfer family protein
CYAP01000044.1_32	1 (2.2)	hypothetical protein
CYAP01000044.1_33	1 (2.2)	hypothetical protein
CYAP01000044.1_37	1 (2.2)	hypothetical protein
CYAP01000044.1_38	1 (2.2)	hypothetical protein
CYAP01000044.1_39	1 (2.2)	putative membrane protein
CYAP01000044.1_4	1 (2.2)	hypothetical protein
CYAP01000044.1_5	1 (2.2)	putative membrane protein
CYAP01000044.1_8	1 (2.2)	restriction endonuclease family protein
CYAP01000044.1_9	1 (2.2)	putative lipoprotein
CYAP01000087.1_1	1 (2.2)	hypothetical protein
CYAP01000087.1_4	1 (2.2)	hypothetical protein
CYAP01000100.1_2	1 (2.2)	conserved hypothetical protein
CYAP01000100.1_3	1 (2.2)	hypothetical protein
CYAP01000132.1_1	1 (2.2)	hypothetical protein
CYBD01000014.1_106	1 (2.2)	conserved hypothetical protein
CYBD01000014.1_107	1 (2.2)	hypothetical protein
CYBD01000033.1_29	1 (2.2)	hypothetical protein
CYCE01000004.1_195	1 (2.2)	phage integrase family protein
CYCE01000004.1_196	1 (2.2)	hypothetical protein
CYCE01000004.1_207	1 (2.2)	hypothetical protein
CYDQ01000020.1_6	1 (2.2)	AAA domain protein
CYDQ01000046.1_13	1 (2.2)	hypothetical protein
CYFB01000017.1_47	1 (2.2)	N-6 DNA Methylase family protein
P166_3_58_2	1 (2.2)	hypothetical protein
P166_3_58_5	1 (2.2)	hypothetical protein
P166_3_58_6	1 (2.2)	hypothetical protein
Phylogenomic lineage EPEC12 (n = 12)
Gene Cluster	No. of aEPEC Genomes (%)	Annotation
CYCF01000035.1_17	9 (75.0)	hypothetical protein
CYCF01000035.1_24	9 (75.0)	hypothetical protein
CYCF01000035.1_16	8 (66.7)	conserved hypothetical protein
CYCF01000023.1_24	7 (58.3)	hypothetical protein
CYCF01000023.1_28	7 (58.3)	polysaccharide biosynthesis family protein
CYCF01000023.1_29	7 (58.3)	aminotransferase class-V family protein
CYCF01000023.1_31	7 (58.3)	acetyltransferase domain protein
CYCF01000023.1_32	7 (58.3)	glycosyltransferase like 2 family protein
CYCF01000023.1_33	7 (58.3)	glycosyl transferase 4-like family protein
CYCF01000023.1_34	7 (58.3)	putative membrane protein
CYFF01000004.1_275	7 (58.3)	putative escherichia coli IMT2125 genomic chromosome, IMT2125
CYCF01000002.1_266	4 (33.3)	hypothetical protein
CYEZ01000015.1_93	4 (33.3)	conserved hypothetical protein
CYEZ01000015.1_94	4 (33.3)	conserved hypothetical protein
255_12_12_119	2 (16.7)	DNA mismatch endonuclease Vsr family protein
255_12_12_120	2 (16.7)	hypothetical protein
255_12_12_121	2 (16.7)	helicase conserved C-terminal domain protein
255_12_12_122	2 (16.7)	histidine kinase-, DNA gyrase B-, and HSP90-like ATPase family protein
255_12_12_123	2 (16.7)	DNA (cytosine-5-)-methyltransferase family protein
255_12_12_125	2 (16.7)	hypothetical protein
255_12_12_127	2 (16.7)	parB-like nuclease domain protein
255_12_12_128	2 (16.7)	conserved hypothetical protein
255_12_12_129	2 (16.7)	hypothetical protein
255_12_12_130	2 (16.7)	conserved hypothetical protein
255_12_12_131	2 (16.7)	conserved hypothetical protein
255_12_12_133	2 (16.7)	hsp20/alpha crystallin family protein
255_12_12_134	2 (16.7)	conserved hypothetical protein
255_12_12_135	2 (16.7)	hypothetical protein
255_12_12_138	2 (16.7)	conserved hypothetical protein
255_12_12_139	2 (16.7)	conserved hypothetical protein
255_12_12_140	2 (16.7)	transglycosylase SLT domain protein
255_12_12_141	2 (16.7)	conjugative coupling factor TraD, SXT/TOL subfamily protein
255_12_12_142	2 (16.7)	conjugative coupling factor TraD, SXT/TOL subfamily protein
255_12_12_143	2 (16.7)	conserved hypothetical protein
255_12_12_144	2 (16.7)	conserved hypothetical protein
255_12_12_145	2 (16.7)	hypothetical protein
255_12_12_146	2 (16.7)	conserved hypothetical protein
255_12_12_147	2 (16.7)	conserved hypothetical protein
255_12_12_148	2 (16.7)	conserved hypothetical protein
255_12_12_149	2 (16.7)	conserved hypothetical protein
255_12_12_150	2 (16.7)	conserved hypothetical protein
255_12_12_151	2 (16.7)	conserved hypothetical protein
255_12_12_152	2 (16.7)	bacterial conjugation TrbI-like family protein
255_12_12_153	2 (16.7)	conserved hypothetical protein
255_12_12_154	2 (16.7)	conjugative transfer ATPase, PFL_4706 family
255_12_12_155	2 (16.7)	hypothetical protein
255_12_12_157	2 (16.7)	helix-turn-helix domain protein
255_12_12_159	2 (16.7)	PTS system glucitol/sorbitol-specific IIA component family protein
255_12_12_160	2 (16.7)	amino acid permease family protein
255_12_23_1	2 (16.7)	hypothetical protein
255_12_27_34	2 (16.7)	hypothetical protein
255_12_33_1	2 (16.7)	hypothetical protein
255_12_37_2	2 (16.7)	phage integrase, N-terminal SAM-like domain protein
255_12_3_10	2 (16.7)	hypothetical protein
255_12_3_12	2 (16.7)	conserved hypothetical protein
255_12_3_14	2 (16.7)	acetyltransferase family protein
255_12_3_15	2 (16.7)	conserved hypothetical protein
255_12_3_17	2 (16.7)	fic/DOC family protein
255_12_3_18	2 (16.7)	hypothetical protein
255_12_3_3	2 (16.7)	fimbrial family protein
255_12_3_5	2 (16.7)	traU family protein
255_12_3_6	2 (16.7)	integrating conjugative element protein, PFL_4711 family
255_12_3_7	2 (16.7)	traG-like , N-terminal region family protein
255_12_47_2	2 (16.7)	hypothetical protein
255_12_50_2	2 (16.7)	cro/C1-type HTH DNA-binding domain protein
255_12_51_2	2 (16.7)	hypothetical protein
782_12_40_3	2 (16.7)	DNA primase catalytic core, N-terminal domain protein
782_12_46_1	2 (16.7)	toprim-like family protein
255_12_13_118	1 (8.3)	AAA domain protein
255_12_1_795	1 (8.3)	hypothetical protein
255_12_1_796	1 (8.3)	conserved hypothetical protein
255_12_1_797	1 (8.3)	hypothetical protein
255_12_37_1	1 (8.3)	hypothetical protein
255_12_37_3	1 (8.3)	hypothetical protein
255_12_4_215	1 (8.3)	hypothetical protein
255_12_4_217	1 (8.3)	arc-like DNA binding domain protein
629_12_3_43	1 (8.3)	hypothetical protein
782_12_10_12	1 (8.3)	hypothetical protein
782_12_10_13	1 (8.3)	conserved hypothetical protein
782_12_10_15	1 (8.3)	putative membrane protein
782_12_10_16	1 (8.3)	conserved hypothetical protein
782_12_10_19	1 (8.3)	conserved hypothetical protein
782_12_11_96	1 (8.3)	hypothetical protein
782_12_15_48	1 (8.3)	phosphoribosyl transferase domain protein
782_12_15_49	1 (8.3)	DNA recombination-mediator A family protein
782_12_2_504	1 (8.3)	putative membrane protein
782_12_2_505	1 (8.3)	glycosyl transferase 2 family protein
782_12_2_506	1 (8.3)	glycosyl transferase 2 family protein
782_12_2_507	1 (8.3)	conserved hypothetical protein
782_12_32_2	1 (8.3)	phage integrase, N-terminal SAM-like domain protein
782_12_35_1	1 (8.3)	toprim domain protein
782_12_36_1	1 (8.3)	hypothetical protein
782_12_36_2	1 (8.3)	hypothetical protein
782_12_36_4	1 (8.3)	helix-turn-helix family protein
782_12_38_2	1 (8.3)	hypothetical protein
782_12_51_1	1 (8.3)	hypothetical protein
782_12_51_2	1 (8.3)	RHS repeat-associated core domain protein
99_13_13_1	1 (8.3)	SIR2-like domain protein
99_13_13_2	1 (8.3)	ham1 family protein
99_13_13_3	1 (8.3)	adenosine/AMP deaminase family protein
99_13_13_4	1 (8.3)	bacterial regulatory, lacI family protein
99_13_17_10	1 (8.3)	hypothetical protein
99_13_17_78	1 (8.3)	hypothetical protein
99_13_17_79	1 (8.3)	transposase IS66 family protein
99_13_17_80	1 (8.3)	cupin domain protein
99_13_17_81	1 (8.3)	chlorite dismutase family protein
99_13_17_82	1 (8.3)	helix-turn-helix domain of transposase IS66 family protein
99_13_17_83	1 (8.3)	putative transposase
99_13_17_84	1 (8.3)	transposase family protein
99_13_17_85	1 (8.3)	FRG domain protein
99_13_17_86	1 (8.3)	part of AAA domain protein
99_13_17_87	1 (8.3)	hypothetical protein
99_13_17_88	1 (8.3)	hypothetical protein
99_13_17_89	1 (8.3)	hypothetical protein
99_13_1_122	1 (8.3)	polysaccharide biosynthesis family protein
99_13_1_123	1 (8.3)	putative glycosyltransferase
99_13_1_124	1 (8.3)	putative membrane protein
99_13_1_125	1 (8.3)	glycosyl transferases group 1 family protein
99_13_1_126	1 (8.3)	glycosyltransferase like 2 family protein
99_13_1_127	1 (8.3)	bacterial transferase hexapeptide family protein
99_13_1_128	1 (8.3)	putative glycosyltransferase
99_13_1_189	1 (8.3)	conserved hypothetical protein
99_13_1_67	1 (8.3)	conserved hypothetical protein
99_13_1_68	1 (8.3)	hypothetical protein
99_13_26_45	1 (8.3)	bacterial regulatory helix-turn-helix , lysR family protein
C117_1_14_56	1 (8.3)	type I restriction modification DNA specificity domain protein
C117_1_1_13	1 (8.3)	hypothetical protein
C117_1_1_5	1 (8.3)	conserved hypothetical protein
C117_1_1_6	1 (8.3)	hypothetical protein
C117_1_2_28	1 (8.3)	AAA ATPase domain protein
C117_1_2_41	1 (8.3)	AAA domain protein
C117_1_2_42	1 (8.3)	HNH endonuclease family protein
C117_1_36_15	1 (8.3)	hypothetical protein
C117_1_36_17	1 (8.3)	hypothetical protein
C117_1_36_18	1 (8.3)	major Facilitator Superfamily protein
C117_1_36_19	1 (8.3)	mandelate racemase / muconate lactonizing enzyme, C-terminal domain protein
C117_1_36_20	1 (8.3)	NAD dependent epimerase/dehydratase family protein
C117_1_36_21	1 (8.3)	dihydrodipicolinate synthetase family protein
C117_1_36_22	1 (8.3)	conserved hypothetical protein
C117_1_36_39	1 (8.3)	hypothetical protein
C117_1_36_40	1 (8.3)	reverse transcriptase family protein
C458_10_124_1	1 (8.3)	conserved hypothetical protein
C458_10_124_26	1 (8.3)	PIN domain protein
C458_10_290_1	1 (8.3)	histidine kinase-, DNA gyrase B-, and HSP90-like ATPase family protein
CXZR01000001.1_520	1 (8.3)	hypothetical protein
CXZR01000001.1_521	1 (8.3)	hypothetical protein
CXZR01000001.1_522	1 (8.3)	hypothetical protein
CXZR01000001.1_527	1 (8.3)	hypothetical protein
CXZR01000001.1_536	1 (8.3)	hypothetical protein
CXZR01000001.1_537	1 (8.3)	phage antitermination Q family protein
CXZR01000001.1_542	1 (8.3)	hypothetical protein
CXZR01000064.1_4	1 (8.3)	hypothetical protein
CYBS01000014.1_115	1 (8.3)	putative membrane protein
CYBS01000015.1_56	1 (8.3)	hypothetical protein
CYBS01000019.1_22	1 (8.3)	yagB/YeeU/YfjZ family protein
CYBS01000019.1_24	1 (8.3)	hypothetical protein
CYBS01000019.1_34	1 (8.3)	hypothetical protein
CYBS01000019.1_40	1 (8.3)	hypothetical protein
CYBS01000019.1_41	1 (8.3)	hypothetical protein
CYBS01000019.1_43	1 (8.3)	type I restriction modification DNA specificity domain protein
CYCF01000028.1_45	1 (8.3)	hypothetical protein
CYCF01000028.1_8	1 (8.3)	bacterial regulatory helix-turn-helix, AraC family protein
CYCF01000030.1_1	1 (8.3)	conserved hypothetical protein
CYCF01000049.1_5	1 (8.3)	rloB-like family protein
CYCF01000049.1_6	1 (8.3)	AAA ATPase domain protein
CYDR01000005.1_53	1 (8.3)	hypothetical protein
CYEZ01000001.1_17	1 (8.3)	hypothetical protein
CYEZ01000001.1_2	1 (8.3)	conserved hypothetical protein
CYEZ01000001.1_33	1 (8.3)	head binding family protein
CYEZ01000001.1_6	1 (8.3)	conserved hypothetical protein
CYEZ01000017.1_101	1 (8.3)	conserved hypothetical protein
CYEZ01000017.1_102	1 (8.3)	hypothetical protein
CYEZ01000018.1_3	1 (8.3)	WYL domain protein
CYEZ01000018.1_7	1 (8.3)	conserved hypothetical protein
CYEZ01000040.1_11	1 (8.3)	hypothetical protein
CYEZ01000040.1_12	1 (8.3)	serine dehydrogenase ase family protein
CYFF01000030.1_1	1 (8.3)	KAP family P-loop domain protein
CYFF01000036.1_5	1 (8.3)	thymidylate synthase, flavin-dependent
CYFF01000036.1_6	1 (8.3)	dUTPase family protein
CYFF01000044.1_1	1 (8.3)	KAP family P-loop domain protein
CYFF01000046.1_12	1 (8.3)	hypothetical protein
Phylogenomic lineage EPEC13 (n = 12)
Gene Cluster	No. of aEPEC Genomes (%)	Annotation
CXZQ01000012.1_92	5 (41.7)	uvrD-like helicase C-terminal domain protein
CXZQ01000012.1_93	5 (41.7)	conserved hypothetical protein
CXZQ01000017.1_26	5 (41.7)	parB-like nuclease domain protein
CXZQ01000017.1_27	5 (41.7)	hypothetical protein
CXZQ01000017.1_4	5 (41.7)	conserved hypothetical protein
CXZQ01000021.1_56	5 (41.7)	conserved hypothetical protein
CXZQ01000026.1_53	5 (41.7)	hypothetical protein
CXZQ01000026.1_57	5 (41.7)	phage terminase large subunit family protein
CXZQ01000026.1_59	5 (41.7)	conserved hypothetical protein
CXZQ01000026.1_60	5 (41.7)	nucleotidyltransferase domain protein
CXZQ01000026.1_63	5 (41.7)	hypothetical protein
CXZQ01000026.1_64	5 (41.7)	hypothetical protein
CXZQ01000026.1_66	5 (41.7)	hypothetical protein
CXZQ01000003.1_106	4 (33.3)	hypothetical protein
CXZQ01000003.1_129	4 (33.3)	hypothetical protein
CXZQ01000003.1_138	4 (33.3)	hypothetical protein
CXZQ01000003.1_154	4 (33.3)	putative membrane protein
CXZQ01000003.1_175	4 (33.3)	phage antirepressor KilAC domain protein
CXZQ01000003.1_179	4 (33.3)	hypothetical protein
CXZQ01000003.1_87	4 (33.3)	chaperone of endosialidase family protein
CXZQ01000003.1_88	4 (33.3)	putative lipoprotein
CXZQ01000003.1_89	4 (33.3)	hypothetical protein
CXZQ01000003.1_90	4 (33.3)	hypothetical protein
CXZQ01000021.1_1	4 (33.3)	helix-turn-helix domain protein
CXZQ01000028.1_62	4 (33.3)	AAA domain protein
CXZQ01000028.1_63	4 (33.3)	hypothetical protein
CXZQ01000034.1_1	4 (33.3)	PAAR motif family protein
CXZQ01000034.1_10	4 (33.3)	hypothetical protein
CXZQ01000034.1_11	4 (33.3)	hypothetical protein
CXZQ01000034.1_12	4 (33.3)	hypothetical protein
CXZQ01000034.1_13	4 (33.3)	AP2 domain protein
CXZQ01000034.1_14	4 (33.3)	hypothetical protein
CXZQ01000034.1_15	4 (33.3)	helix-turn-helix domain of resolvase family protein
CXZQ01000034.1_16	4 (33.3)	hypothetical protein
CXZQ01000034.1_17	4 (33.3)	toxin-antitoxin system toxin component, PIN family
CXZQ01000034.1_19	4 (33.3)	hypothetical protein
CXZQ01000034.1_2	4 (33.3)	conserved hypothetical protein
CXZQ01000034.1_20	4 (33.3)	DNA replication terminus site-binding family protein
CXZQ01000034.1_21	4 (33.3)	plasmid replication region DNA-binding N-term family protein
CXZQ01000034.1_22	4 (33.3)	hypothetical protein
CXZQ01000034.1_24	4 (33.3)	F plasmid transfer operon family protein
CXZQ01000034.1_25	4 (33.3)	conjugative relaxosome accessory transposon family protein
CXZQ01000034.1_26	4 (33.3)	traG-like , N-terminal region family protein
CXZQ01000034.1_27	4 (33.3)	putative membrane protein
CXZQ01000034.1_28	4 (33.3)	winged helix-turn-helix DNA-binding family protein
CXZQ01000034.1_29	4 (33.3)	transglycosylase SLT domain protein
CXZQ01000034.1_3	4 (33.3)	conserved hypothetical protein
CXZQ01000034.1_30	4 (33.3)	flagellar transcriptional activator family protein
CXZQ01000034.1_31	4 (33.3)	flagellar transcriptional activator family protein
CXZQ01000034.1_32	4 (33.3)	H-NS histone family protein
CXZQ01000034.1_33	4 (33.3)	hypothetical protein
CXZQ01000034.1_34	4 (33.3)	hypothetical protein
CXZQ01000034.1_35	4 (33.3)	conserved hypothetical protein
CXZQ01000034.1_36	4 (33.3)	hypothetical protein
CXZQ01000034.1_37	4 (33.3)	putative plasmid replication protein RepA
CXZQ01000034.1_38	4 (33.3)	putative membrane protein
CXZQ01000034.1_39	4 (33.3)	phosphoadenosine phosphosulfate reductase family protein
CXZQ01000034.1_40	4 (33.3)	conserved hypothetical protein
CXZQ01000034.1_41	4 (33.3)	conserved hypothetical protein
CXZQ01000034.1_42	4 (33.3)	conserved hypothetical protein
CXZQ01000034.1_43	4 (33.3)	hypothetical protein
CXZQ01000034.1_44	4 (33.3)	hypothetical protein
CXZQ01000034.1_45	4 (33.3)	hypothetical protein
CXZQ01000034.1_46	4 (33.3)	signal peptide peptidase SppA, 36K type
CXZQ01000034.1_47	4 (33.3)	DSBA-like thioredoxin domain protein
CXZQ01000034.1_48	4 (33.3)	hypothetical protein
CXZQ01000034.1_49	4 (33.3)	putative membrane protein
CXZQ01000034.1_5	4 (33.3)	helix-turn-helix domain protein
CXZQ01000034.1_50	4 (33.3)	putative membrane protein
CXZQ01000034.1_51	4 (33.3)	conserved hypothetical protein
CXZQ01000034.1_52	4 (33.3)	conserved hypothetical protein
CXZQ01000034.1_53	4 (33.3)	conserved hypothetical protein
CXZQ01000034.1_56	4 (33.3)	conserved hypothetical protein
CXZQ01000034.1_57	4 (33.3)	hypothetical protein
CXZQ01000034.1_58	4 (33.3)	hypothetical protein
CXZQ01000034.1_59	4 (33.3)	conserved hypothetical protein
CXZQ01000034.1_60	4 (33.3)	hypothetical protein
CXZQ01000034.1_7	4 (33.3)	conserved hypothetical protein
CXZQ01000034.1_8	4 (33.3)	hypothetical protein
CXZQ01000034.1_9	4 (33.3)	hypothetical protein
CXZQ01000037.1_10	4 (33.3)	glycosyltransferase like 2 family protein
CXZQ01000037.1_12	4 (33.3)	conserved hypothetical protein
CXZQ01000037.1_13	4 (33.3)	AAA domain protein
CXZQ01000037.1_14	4 (33.3)	parB/RepB/Spo0J family partition domain protein
CXZQ01000037.1_15	4 (33.3)	conserved hypothetical protein
CXZQ01000037.1_16	4 (33.3)	N-6 DNA Methylase family protein
CXZQ01000037.1_17	4 (33.3)	conserved hypothetical protein
CXZQ01000037.1_18	4 (33.3)	conserved hypothetical protein
CXZQ01000037.1_19	4 (33.3)	hypothetical protein
CXZQ01000037.1_20	4 (33.3)	hypothetical protein
CXZQ01000037.1_23	4 (33.3)	hypothetical protein
CXZQ01000037.1_24	4 (33.3)	conserved hypothetical protein
CXZQ01000037.1_25	4 (33.3)	C-5 cytosine-specific DNA methylase family protein
CXZQ01000037.1_26	4 (33.3)	hypothetical protein
CXZQ01000037.1_28	4 (33.3)	hypothetical protein
CXZQ01000037.1_29	4 (33.3)	hypothetical protein
CXZQ01000037.1_3	4 (33.3)	glycosyltransferase Family 4 family protein
CXZQ01000037.1_30	4 (33.3)	hypothetical protein
CXZQ01000037.1_31	4 (33.3)	conserved hypothetical protein
CXZQ01000037.1_32	4 (33.3)	conserved hypothetical protein
CXZQ01000037.1_33	4 (33.3)	DNA topoisomerase III family protein
CXZQ01000037.1_34	4 (33.3)	conserved hypothetical protein
CXZQ01000037.1_35	4 (33.3)	helicase family protein
CXZQ01000037.1_36	4 (33.3)	conjugative coupling factor TraD, SXT/TOL subfamily protein
CXZQ01000037.1_37	4 (33.3)	hypothetical protein
CXZQ01000037.1_38	4 (33.3)	conserved hypothetical protein
CXZQ01000037.1_39	4 (33.3)	hypothetical protein
CXZQ01000037.1_4	4 (33.3)	polysaccharide biosynthesis family protein
CXZQ01000037.1_40	4 (33.3)	hypothetical protein
CXZQ01000037.1_41	4 (33.3)	hypothetical protein
CXZQ01000037.1_42	4 (33.3)	hypothetical protein
CXZQ01000037.1_43	4 (33.3)	hypothetical protein
CXZQ01000037.1_44	4 (33.3)	type IV conjugative transfer system protein TraL
CXZQ01000037.1_45	4 (33.3)	traE family protein
CXZQ01000037.1_46	4 (33.3)	traK family protein
CXZQ01000037.1_47	4 (33.3)	bacterial conjugation TrbI-like family protein
CXZQ01000037.1_48	4 (33.3)	type IV conjugative transfer system protein TraV
CXZQ01000037.1_49	4 (33.3)	trbC/VIRB2 family protein
CXZQ01000037.1_5	4 (33.3)	AMP-binding enzyme family protein
CXZQ01000037.1_50	4 (33.3)	conserved hypothetical protein
CXZQ01000037.1_6	4 (33.3)	hypothetical protein
CXZQ01000037.1_7	4 (33.3)	glycosyl transferases group 1 family protein
CXZQ01000037.1_8	4 (33.3)	hypothetical protein
CXZQ01000037.1_9	4 (33.3)	putative membrane protein
CXZQ01000044.1_1	4 (33.3)	glycosyl transferases group 1 family protein
CXZQ01000044.1_2	4 (33.3)	O-Antigen ligase family protein
CXZQ01000044.1_3	4 (33.3)	glycosyltransferase like 2 family protein
CXZQ01000044.1_4	4 (33.3)	core-2/I-Branching enzyme family protein
CXZQ01000046.1_24	4 (33.3)	putative membrane protein
CXZQ01000046.1_25	4 (33.3)	conserved hypothetical protein
CXZQ01000046.1_26	4 (33.3)	transposase DDE domain protein
CXZQ01000051.1_11	4 (33.3)	conserved hypothetical protein
CXZQ01000051.1_12	4 (33.3)	conserved hypothetical protein
CXZQ01000051.1_13	4 (33.3)	hypothetical protein
CXZQ01000051.1_14	4 (33.3)	C-5 cytosine-specific DNA methylase family protein
CXZQ01000051.1_15	4 (33.3)	hypothetical protein
CXZQ01000051.1_16	4 (33.3)	conserved hypothetical protein
CXZQ01000051.1_17	4 (33.3)	hypothetical protein
CXZQ01000051.1_18	4 (33.3)	hypothetical protein
CXZQ01000051.1_19	4 (33.3)	hypothetical protein
CXZQ01000051.1_2	4 (33.3)	conserved hypothetical protein
CXZQ01000051.1_20	4 (33.3)	conserved hypothetical protein
CXZQ01000051.1_21	4 (33.3)	hypothetical protein
CXZQ01000051.1_23	4 (33.3)	DNA methylase family protein
CXZQ01000051.1_24	4 (33.3)	conserved hypothetical protein
CXZQ01000051.1_25	4 (33.3)	hypothetical protein
CXZQ01000051.1_26	4 (33.3)	conserved hypothetical protein
CXZQ01000051.1_28	4 (33.3)	von Willebrand factor type A domain protein
CXZQ01000051.1_29	4 (33.3)	conserved hypothetical protein
CXZQ01000051.1_3	4 (33.3)	hypothetical protein
CXZQ01000051.1_4	4 (33.3)	zinc-binding domain of primase-helicase family protein
CXZQ01000051.1_5	4 (33.3)	hypothetical protein
CXZQ01000051.1_6	4 (33.3)	conserved hypothetical protein
CXZQ01000051.1_7	4 (33.3)	conserved hypothetical protein
CXZQ01000051.1_8	4 (33.3)	HD domain protein
CXZQ01000051.1_9	4 (33.3)	conserved hypothetical protein
CXZQ01000060.1_1	4 (33.3)	hypothetical protein
CXZQ01000060.1_10	4 (33.3)	signal peptidase, peptidase S26 family protein
CXZQ01000060.1_11	4 (33.3)	hypothetical protein
CXZQ01000060.1_12	4 (33.3)	type-IV secretion system protein TraC
CXZQ01000060.1_13	4 (33.3)	thioredoxin-like domain protein
CXZQ01000060.1_2	4 (33.3)	hypothetical protein
CXZQ01000060.1_3	4 (33.3)	hypothetical protein
CXZQ01000060.1_4	4 (33.3)	hypothetical protein
CXZQ01000060.1_5	4 (33.3)	conserved hypothetical protein
CXZQ01000060.1_9	4 (33.3)	type-F conjugative transfer system pilin assembly family protein
CXZQ01000077.1_1	4 (33.3)	hypothetical protein
CXZQ01000077.1_2	4 (33.3)	putative phage-type endonuclease domain protein
CXZQ01000077.1_3	4 (33.3)	phage recombination protein Bet
CXZQ01000077.1_4	4 (33.3)	conserved hypothetical protein
CXZQ01000077.1_5	4 (33.3)	AAA domain family protein
CXZT01000019.1_59	4 (33.3)	conserved hypothetical protein
CYFJ01000003.1_202	4 (33.3)	tape measure domain protein
CYFJ01000039.1_6	4 (33.3)	hypothetical protein
133_13_49_4	3 (25)	putative predicted protein
CXZQ01000060.1_6	3 (25)	type-1V conjugative transfer system mating pair stabilisation family protein
CXZQ01000060.1_7	3 (25)	traU family protein
CXZQ01000060.1_8	3 (25)	EAL domain protein
CYBC01000011.1_37	3 (25)	nitroreductase family protein
CYBC01000011.1_38	3 (25)	putative membrane protein
CYBC01000011.1_39	3 (25)	polysaccharide pyruvyl transferase family protein
CYBC01000011.1_40	3 (25)	glycosyl transferases group 1 family protein
CYBC01000011.1_41	3 (25)	putative membrane protein
CYBC01000011.1_42	3 (25)	glycosyl transferase 2 family protein
CYBC01000016.1_24	3 (25)	SIR2-like domain protein
CYBC01000016.1_25	3 (25)	conserved hypothetical protein
CYFJ01000086.1_1	3 (25)	transmembrane secretion effector family protein
CXZQ01000003.1_101	2 (16.7)	AP2 domain protein
CXZQ01000003.1_177	2 (16.7)	HNH endonuclease family protein
CXZQ01000051.1_1	2 (16.7)	conserved hypothetical protein
CYFC01000013.1_56	2 (16.7)	putative lipoprotein
CYFG01000020.1_15	2 (16.7)	cobQ/CobB/MinD/ParA nucleotide binding domain protein
CYFG01000020.1_16	2 (16.7)	hypothetical protein
CYFJ01000003.1_158	2 (16.7)	AP2 domain protein
CXZK01000010.1_56	1 (8.3)	histidine kinase-, DNA gyrase B-, and HSP90-like ATPase family protein
CXZK01000010.1_57	1 (8.3)	hypothetical protein
CXZK01000025.1_11	1 (8.3)	conserved hypothetical protein
CXZK01000025.1_12	1 (8.3)	conserved hypothetical protein
CXZK01000025.1_13	1 (8.3)	hypothetical protein
CXZO01000001.1_145	1 (8.3)	hypothetical protein
CXZO01000001.1_146	1 (8.3)	hypothetical protein
CXZO01000001.1_147	1 (8.3)	hypothetical protein
CXZO01000001.1_148	1 (8.3)	hypothetical protein
CXZO01000001.1_150	1 (8.3)	hypothetical protein
CXZO01000001.1_160	1 (8.3)	hypothetical protein
CXZO01000024.1_30	1 (8.3)	femAB family protein
CXZO01000024.1_33	1 (8.3)	hypothetical protein
CXZO01000024.1_35	1 (8.3)	conserved hypothetical protein
CXZO01000024.1_36	1 (8.3)	polysaccharide biosynthesis family protein
CXZO01000024.1_37	1 (8.3)	putative weiF
CXZO01000024.1_38	1 (8.3)	O-antigen ligase like membrane family protein
CXZO01000047.1_13	1 (8.3)	iclR helix-turn-helix domain protein
CXZO01000047.1_15	1 (8.3)	reactive intermediate/imine deaminase family protein
CXZO01000047.1_16	1 (8.3)	dihydrodipicolinate synthetase family protein
CXZO01000047.1_18	1 (8.3)	binding-protein-dependent transport system inner membrane component family protein
CXZO01000047.1_19	1 (8.3)	binding-protein-dependent transport system inner membrane component family protein
CXZO01000047.1_20	1 (8.3)	calcineurin-like phosphoesterase superfamily domain protein
CXZO01000047.1_22	1 (8.3)	bacterial extracellular solute-binding family protein
CXZO01000068.1_1	1 (8.3)	hypothetical protein
CYBC01000005.1_22	1 (8.3)	hypothetical protein
CYBC01000005.1_23	1 (8.3)	hypothetical protein
CYBC01000005.1_24	1 (8.3)	conserved hypothetical protein
CYBC01000021.1_17	1 (8.3)	HNH endonuclease family protein
CYBC01000021.1_18	1 (8.3)	helix-turn-helix domain protein
CYBC01000021.1_19	1 (8.3)	DNA methylase family protein
CYCP01000003.1_136	1 (8.3)	glycosyltransferase 52 family protein
CYCP01000003.1_137	1 (8.3)	putative membrane protein
CYCP01000003.1_138	1 (8.3)	glycosyl transferases group 1 family protein
CYCP01000003.1_139	1 (8.3)	polysaccharide biosynthesis family protein
CYCP01000003.1_62	1 (8.3)	conserved hypothetical protein
CYCP01000003.1_63	1 (8.3)	hypothetical protein
CYCP01000013.1_121	1 (8.3)	hypothetical protein
CYCP01000013.1_122	1 (8.3)	putative membrane protein
CYCP01000013.1_83	1 (8.3)	RES domain protein
CYCP01000013.1_85	1 (8.3)	hypothetical protein
CYCP01000050.1_1	1 (8.3)	AIPR family protein
CYCP01000051.1_12	1 (8.3)	hypothetical protein
CYFC01000001.1_149	1 (8.3)	hypothetical protein
CYFC01000001.1_521	1 (8.3)	hypothetical protein
CYFC01000001.1_522	1 (8.3)	hypothetical protein
CYFG01000039.1_5	1 (8.3)	hypothetical protein
Phylogenomic lineage EPEC14 (n = 8)
Gene Cluster	No. of aEPEC Genomes (%)	Annotation
419_13_32_2	7 (87.5)	hypothetical protein
289_13_22_52	6 (75.0)	reverse transcriptase family protein
417_13_14_89	6 (75.0)	reverse transcriptase family protein
148_12_53_3	5 (62.5)	conserved hypothetical protein
148_12_53_4	5 (62.5)	kinase domain protein
289_13_22_51	5 (62.5)	hypothetical protein
417_13_14_87	5 (62.5)	hypothetical protein
148_12_53_2	4 (50.0)	NACHT domain protein
289_13_115_2	4 (50.0)	conserved hypothetical protein
289_13_29_4	4 (50.0)	phage integrase domain protein
417_13_83_6	4 (50.0)	conserved hypothetical protein
417_13_83_7	4 (50.0)	conserved hypothetical protein
419_13_44_35	4 (50.0)	hypothetical protein
148_12_53_1	3 (37.5)	type I restriction modification DNA specificity domain protein
417_13_14_24	2 (25.0)	hypothetical protein
417_13_44_30	2 (25.0)	conserved hypothetical protein
417_13_44_31	2 (25.0)	hypothetical protein
417_13_44_39	2 (25.0)	hypothetical protein
417_13_59_1	2 (25.0)	hypothetical protein
417_13_59_2	2 (25.0)	hypothetical protein
419_13_86_6	2 (25.0)	yersinia/Haemophilus virulence surface antigen family protein
148_12_108_1	1 (12.5)	hypothetical protein
148_12_21_28	1 (12.5)	glycosyl transferases group 1 family protein
148_12_21_29	1 (12.5)	hypothetical protein
148_12_21_30	1 (12.5)	putative membrane protein
148_12_21_31	1 (12.5)	polysaccharide biosynthesis family protein
289_13_105_2	1 (12.5)	hypothetical protein
289_13_105_3	1 (12.5)	hypothetical protein
289_13_105_4	1 (12.5)	hypothetical protein
289_13_11_33	1 (12.5)	head binding family protein
289_13_11_34	1 (12.5)	acyltransferase family protein
289_13_7_80	1 (12.5)	glycosyltransferase like 2 family protein
289_13_7_81	1 (12.5)	glycosyltransferase Family 4 family protein
289_13_7_83	1 (12.5)	polysaccharide biosynthesis family protein
289_13_7_84	1 (12.5)	D-ala D-ala ligase family protein
289_13_7_85	1 (12.5)	glycosyl transferases group 1 family protein
289_13_7_86	1 (12.5)	O-antigen ligase like membrane family protein
419_13_17_103	1 (12.5)	putative membrane protein
419_13_49_11	1 (12.5)	conserved hypothetical protein
419_13_49_12	1 (12.5)	conserved hypothetical protein
419_13_49_13	1 (12.5)	conserved hypothetical protein
419_13_49_14	1 (12.5)	incFII RepA family protein
419_13_49_15	1 (12.5)	hypothetical protein
419_13_49_18	1 (12.5)	transglycosylase SLT domain protein
419_13_49_19	1 (12.5)	prokaryotic membrane lipolipid attachment site family protein
419_13_49_2	1 (12.5)	post-segregation antitoxin CcdA family protein
419_13_49_20	1 (12.5)	hypothetical protein
419_13_49_21	1 (12.5)	bacterial conjugation TrbI-like family protein
419_13_49_22	1 (12.5)	conjugal transfer family protein
419_13_49_23	1 (12.5)	virB8 family protein
419_13_49_24	1 (12.5)	trbL/VirB6 plasmid conjugal transfer family protein
419_13_49_25	1 (12.5)	hypothetical protein
419_13_49_26	1 (12.5)	hypothetical protein
419_13_49_27	1 (12.5)	AAA-like domain protein
419_13_49_28	1 (12.5)	conserved hypothetical protein
419_13_49_29	1 (12.5)	hypothetical protein
419_13_49_3	1 (12.5)	ccdB family protein
419_13_49_30	1 (12.5)	type II/IV secretion system family protein
419_13_49_31	1 (12.5)	hypothetical protein
419_13_49_32	1 (12.5)	conserved hypothetical protein
419_13_49_33	1 (12.5)	hypothetical protein
419_13_49_34	1 (12.5)	parB-like nuclease domain protein
419_13_49_35	1 (12.5)	hypothetical protein
419_13_49_36	1 (12.5)	hypothetical protein
419_13_49_37	1 (12.5)	antirestriction family protein
419_13_49_38	1 (12.5)	conserved hypothetical protein
419_13_49_4	1 (12.5)	ribbon-helix-helix domain protein
419_13_49_5	1 (12.5)	putative membrane protein
419_13_49_6	1 (12.5)	putative membrane protein
419_13_49_7	1 (12.5)	phage integrase family protein
419_13_49_8	1 (12.5)	antirestriction family protein
C001_10_108_11	1 (12.5)	type VI secretion lipofamily protein
C001_10_108_12	1 (12.5)	conserved hypothetical protein
C001_10_108_3	1 (12.5)	hypothetical protein
C001_10_108_6	1 (12.5)	rhs element Vgr family protein
C001_10_108_7	1 (12.5)	hypothetical protein
C001_10_109_1	1 (12.5)	conserved hypothetical protein
C001_10_109_2	1 (12.5)	conserved hypothetical protein
C001_10_109_3	1 (12.5)	imcF-related N-terminal domain protein
C001_10_109_4	1 (12.5)	type VI secretion ATPase, ClpV1 family
C001_10_109_5	1 (12.5)	impA-related N-terminal family protein
C001_10_109_8	1 (12.5)	RTX domain protein
C001_10_122_14	1 (12.5)	plasmid stabilisation system family protein
C001_10_122_15	1 (12.5)	antitoxin ParD family protein
C001_10_122_16	1 (12.5)	hypothetical protein
C001_10_122_2	1 (12.5)	hypothetical protein
C001_10_130_1	1 (12.5)	hypothetical protein
C001_10_130_2	1 (12.5)	conserved hypothetical protein
C001_10_130_3	1 (12.5)	conserved hypothetical protein
C001_10_142_5	1 (12.5)	leucine rich repeat family protein
C001_10_142_6	1 (12.5)	ankyrin repeat family protein
C001_10_156_3	1 (12.5)	methyltransferase domain protein
C001_10_156_4	1 (12.5)	hsdM N-terminal domain protein
C001_10_159_1	1 (12.5)	his Kinase A domain protein
C001_10_159_2	1 (12.5)	response regulator
C001_10_159_3	1 (12.5)	prokaryotic cytochrome b561 family protein
C001_10_159_4	1 (12.5)	oxidoreductase molybdopterin binding domain protein
C001_10_159_5	1 (12.5)	putative pentapeptide MXKDX repeat protein
C001_10_159_6	1 (12.5)	AAA ATPase domain protein
C001_10_170_3	1 (12.5)	conserved hypothetical protein
C001_10_170_4	1 (12.5)	conserved hypothetical protein
C001_10_175_6	1 (12.5)	hypothetical protein
C001_10_175_7	1 (12.5)	hypothetical protein
C001_10_175_8	1 (12.5)	hypothetical protein
C001_10_177_4	1 (12.5)	hypothetical protein
C001_10_177_5	1 (12.5)	hypothetical protein
C001_10_177_6	1 (12.5)	hypothetical protein
C001_10_212_1	1 (12.5)	viral RNA-directed RNA-polymerase family protein
C001_10_212_2	1 (12.5)	CRPV capsid like family protein
C001_10_232_4	1 (12.5)	conserved hypothetical protein
C001_10_232_5	1 (12.5)	conserved hypothetical protein
C001_10_272_2	1 (12.5)	hypothetical protein
C001_10_272_3	1 (12.5)	hypothetical protein
C001_10_33_33	1 (12.5)	hypothetical protein
C001_10_33_34	1 (12.5)	outer membrane efflux family protein
C001_10_33_35	1 (12.5)	hypothetical protein
C001_10_33_44	1 (12.5)	hypothetical protein
C001_10_375_2	1 (12.5)	hypothetical protein
C001_10_63_20	1 (12.5)	hypothetical protein
C001_10_63_21	1 (12.5)	hypothetical protein
C001_10_72_26	1 (12.5)	conserved hypothetical protein
C001_10_82_4	1 (12.5)	adhesin biosynthesis transcription regulatory family protein
C001_10_84_4	1 (12.5)	lysR substrate binding domain protein
C001_10_84_5	1 (12.5)	isochorismatase family protein
C001_10_84_6	1 (12.5)	hydrogenase expression/formation protein HypE
C001_10_84_7	1 (12.5)	carbamoyltransferase HypF
C001_10_84_8	1 (12.5)	HAD hydrolase, IA, variant 3 family protein
C001_10_84_9	1 (12.5)	major Facilitator Superfamily protein
C001_10_87_4	1 (12.5)	putative membrane protein
C001_10_87_5	1 (12.5)	relB antitoxin family protein
C001_10_95_20	1 (12.5)	conserved hypothetical protein
gi_193070146_ref_NZ_AAJW02000025.1__26	1 (12.5)	bacterial regulatory, luxR family protein
gi_193070146_ref_NZ_AAJW02000025.1__27	1 (12.5)	conserved hypothetical protein
gi_193070146_ref_NZ_AAJW02000025.1__32	1 (12.5)	conserved hypothetical protein
gi_193070146_ref_NZ_AAJW02000025.1__33	1 (12.5)	transcriptional regulatory , C terminal family protein
gi_193070146_ref_NZ_AAJW02000025.1__34	1 (12.5)	fimbrial family protein
gi_193070146_ref_NZ_AAJW02000025.1__35	1 (12.5)	gram-negative pili assembly chaperone, N-terminal domain protein
gi_193070146_ref_NZ_AAJW02000025.1__36	1 (12.5)	papC N-terminal domain protein
gi_193070146_ref_NZ_AAJW02000025.1__37	1 (12.5)	fimbrial family protein
gi_193070146_ref_NZ_AAJW02000025.1__39	1 (12.5)	conserved hypothetical protein
Phylogenomic lineage EPEC15 (n = 15)
Gene Cluster	No. of aEPEC Genomes (%)	Annotation
CYCM01000030.1_56	11 (73.3)	hypothetical protein
CYCM01000053.1_1	11 (73.3)	hypothetical protein
CYCM01000073.1_1	11 (73.3)	hypothetical protein
CYCM01000082.1_5	11 (73.3)	hypothetical protein
CYCM01000005.1_86	10 (66.7)	enoyl-CoA hydratase/isomerase family protein
CYCM01000005.1_87	10 (66.7)	MFS/sugar transport family protein
CYCM01000005.1_89	10 (66.7)	shikimate dehydrogenase substrate binding domain protein
CYCM01000005.1_91	10 (66.7)	glycosyl Hydrolase Family 88 family protein
CYCM01000005.1_92	10 (66.7)	short chain dehydrogenase family protein
CYCM01000005.1_93	10 (66.7)	metal-binding domain of MaoC dehydratase family protein
CYCM01000082.1_3	10 (66.7)	hypothetical protein
CYCM01000082.1_2	9 (60.0)	hypothetical protein
CYCM01000008.1_110	6 (40.0)	nmrA-like family protein
CYCM01000008.1_111	6 (40.0)	glycosyl transferase 4 family protein
CYCM01000008.1_112	6 (40.0)	bacterial transferase hexapeptide family protein
CYCM01000008.1_116	6 (40.0)	putative membrane protein
CYCM01000008.1_117	6 (40.0)	glycosyl transferase group 2 family protein
CYCM01000008.1_118	6 (40.0)	putative membrane protein
CYCM01000008.1_120	6 (40.0)	hypothetical protein
CYCM01000008.1_122	6 (40.0)	glycosyl hydrolase 1 family protein
CYCM01000008.1_123	6 (40.0)	glycosyl hydrolase 1 family protein
106_12_65_19	5 (33.3)	putative membrane protein
106_12_65_20	5 (33.3)	hypothetical protein
106_12_88_12	4 (26.7)	hypothetical protein
106_12_88_13	4 (26.7)	putative membrane protein
319_12_43_30	3 (20.0)	glycosyltransferase, WecB/TagA/CpsF family protein
319_12_43_31	3 (20.0)	putative membrane protein
319_12_43_32	3 (20.0)	glycosyl transferase 2 family protein
319_12_43_33	3 (20.0)	glycosyltransferase like 2 family protein
319_12_43_34	3 (20.0)	glycosyl transferase 11 family protein
319_12_43_35	3 (20.0)	putative membrane protein
CYAI01000122.1_4	3 (20.0)	phage integrase family protein
CYEY01000010.1_107	3 (20.0)	transposase family protein
CYEY01000012.1_61	3 (20.0)	hypothetical protein
CYEY01000025.1_14	3 (20.0)	hypothetical protein
CYEY01000062.1_11	3 (20.0)	glycosyl transferase 2 family protein
CYEY01000062.1_12	3 (20.0)	glycosyl transferases group 1 family protein
CYEY01000062.1_13	3 (20.0)	O-Antigen ligase family protein
CYEY01000062.1_14	3 (20.0)	polysaccharide biosynthesis family protein
CYEY01000062.1_15	3 (20.0)	conserved hypothetical protein
CYEY01000089.1_3	3 (20.0)	conserved hypothetical protein
CYEY01000094.1_1	3 (20.0)	hypothetical protein
CYEY01000094.1_2	3 (20.0)	conserved hypothetical protein
106_12_60_14	2 (13.3)	hypothetical protein
CYCX01000047.1_28	2 (13.3)	head binding family protein
106_12_13_115	1 (6.7)	conserved hypothetical protein
106_12_170_1	1 (6.7)	GDSL-like Lipase/Acylhydrolase family protein
106_12_20_32	1 (6.7)	glycosyltransferase like 2 family protein
106_12_20_33	1 (6.7)	O-antigen ligase like membrane family protein
106_12_20_34	1 (6.7)	bacterial transferase hexapeptide family protein
106_12_20_35	1 (6.7)	polysaccharide biosynthesis family protein
106_12_20_36	1 (6.7)	glycosyl transferases group 1 family protein
106_12_235_1	1 (6.7)	hypothetical protein
106_12_26_10	1 (6.7)	group II intron, maturase-specific domain protein
106_12_26_12	1 (6.7)	lecithin retinol acyltransferase family protein
106_12_26_13	1 (6.7)	hypothetical protein
106_12_26_68	1 (6.7)	hypothetical protein
106_12_26_72	1 (6.7)	hypothetical protein
106_12_26_73	1 (6.7)	plasmid stability family protein
106_12_26_83	1 (6.7)	hypothetical protein
106_12_26_84	1 (6.7)	hypothetical protein
106_12_26_85	1 (6.7)	hypothetical protein
106_12_26_86	1 (6.7)	conserved hypothetical protein
106_12_26_87	1 (6.7)	hypothetical protein
106_12_26_88	1 (6.7)	hypothetical protein
106_12_26_89	1 (6.7)	hypothetical protein
106_12_26_9	1 (6.7)	hypothetical protein
106_12_38_15	1 (6.7)	conserved hypothetical protein
106_12_38_8	1 (6.7)	toprim domain protein
106_12_61_1	1 (6.7)	GDSL-like Lipase/Acylhydrolase family protein
106_12_82_7	1 (6.7)	hypothetical protein
106_12_82_8	1 (6.7)	hypothetical protein
106_12_82_9	1 (6.7)	hypothetical protein
106_12_86_10	1 (6.7)	hypothetical protein
106_12_86_11	1 (6.7)	toxin YafO, type II toxin-antitoxin system family protein
106_12_94_1	1 (6.7)	hypothetical protein
106_12_99_11	1 (6.7)	phage recombination protein Bet
319_12_13_2	1 (6.7)	conserved hypothetical protein
319_12_13_3	1 (6.7)	conserved hypothetical protein
319_12_13_4	1 (6.7)	conserved hypothetical protein
319_12_15_90	1 (6.7)	hypothetical protein
319_12_163_1	1 (6.7)	translation elongation factor EF-1, subunit alpha
319_12_245_2	1 (6.7)	hypothetical protein
319_12_33_11	1 (6.7)	helix-turn-helix family protein
319_12_33_26	1 (6.7)	conserved hypothetical protein
319_12_5_4	1 (6.7)	hypothetical protein
319_12_5_5	1 (6.7)	putative membrane protein
319_12_60_10	1 (6.7)	HMGL-like family protein
319_12_60_11	1 (6.7)	coA-transferase III family protein
319_12_60_12	1 (6.7)	sensory box protein
319_12_60_8	1 (6.7)	conserved hypothetical protein
319_12_60_9	1 (6.7)	conserved hypothetical protein
319_12_63_2	1 (6.7)	type I restriction modification DNA specificity domain protein
319_12_63_3	1 (6.7)	conserved hypothetical protein
319_12_63_4	1 (6.7)	conserved hypothetical protein
319_12_68_10	1 (6.7)	H+ symporter family protein
319_12_68_9	1 (6.7)	ferric reductase like transmembrane component family protein
319_12_75_10	1 (6.7)	peptidase M20/M25/M40 family protein
319_12_75_9	1 (6.7)	major Facilitator Superfamily protein
319_12_85_1	1 (6.7)	hypothetical protein
CYAI01000001.1_314	1 (6.7)	hypothetical protein
CYAI01000001.1_315	1 (6.7)	putative membrane protein
CYAI01000069.1_1	1 (6.7)	hypothetical protein
CYAI01000069.1_12	1 (6.7)	hypothetical protein
CYAI01000069.1_13	1 (6.7)	hypothetical protein
CYAI01000069.1_2	1 (6.7)	conserved hypothetical protein
CYAI01000086.1_1	1 (6.7)	major Facilitator Superfamily protein
CYAI01000086.1_3	1 (6.7)	bacterial regulatory helix-turn-helix , lysR family protein
CYCA01000020.1_33	1 (6.7)	polysaccharide biosynthesis family protein
CYCA01000020.1_34	1 (6.7)	coenzyme F420 hydrogenase/dehydrogenase, beta subunit N-term family protein
CYCA01000020.1_35	1 (6.7)	polysaccharide pyruvyl transferase family protein
CYCA01000020.1_36	1 (6.7)	putative membrane protein
CYCA01000020.1_37	1 (6.7)	glycosyltransferase like 2 family protein
CYCU01000006.1_125	1 (6.7)	hypothetical protein
CYCX01000030.1_1	1 (6.7)	hypothetical protein
CYCX01000030.1_10	1 (6.7)	hypothetical protein
CYCX01000030.1_11	1 (6.7)	hypothetical protein
CYCX01000030.1_12	1 (6.7)	AAA-like domain protein
CYCX01000030.1_13	1 (6.7)	hypothetical protein
CYCX01000030.1_14	1 (6.7)	conserved hypothetical protein
CYCX01000030.1_15	1 (6.7)	conjugal transfer/type IV secretion DotA/TraY family protein
CYCX01000030.1_16	1 (6.7)	hypothetical protein
CYCX01000030.1_17	1 (6.7)	replication regulatory RepB family protein
CYCX01000030.1_18	1 (6.7)	incFII RepA family protein
CYCX01000030.1_19	1 (6.7)	hypothetical protein
CYCX01000030.1_2	1 (6.7)	carboxypeptidase Y pro-peptide family protein
CYCX01000030.1_20	1 (6.7)	thioredoxin-like domain protein
CYCX01000030.1_21	1 (6.7)	hypothetical protein
CYCX01000030.1_22	1 (6.7)	transglycosylase SLT domain protein
CYCX01000030.1_23	1 (6.7)	conserved hypothetical protein
CYCX01000030.1_3	1 (6.7)	haemolysin expression modulating family protein
CYCX01000030.1_32	1 (6.7)	hypothetical protein
CYCX01000030.1_33	1 (6.7)	relB antitoxin family protein
CYCX01000030.1_34	1 (6.7)	hypothetical protein
CYCX01000030.1_35	1 (6.7)	hypothetical protein
CYCX01000030.1_36	1 (6.7)	hypothetical protein
CYCX01000030.1_37	1 (6.7)	putative lipoprotein
CYCX01000030.1_38	1 (6.7)	hypothetical protein
CYCX01000030.1_39	1 (6.7)	hypothetical protein
CYCX01000030.1_4	1 (6.7)	H-NS histone family protein
CYCX01000030.1_42	1 (6.7)	putative lipoprotein
CYCX01000030.1_43	1 (6.7)	hypothetical protein
CYCX01000030.1_48	1 (6.7)	hypothetical protein
CYCX01000030.1_49	1 (6.7)	hypothetical protein
CYCX01000030.1_5	1 (6.7)	macrophage killing with similarity to conjugation family protein
CYCX01000030.1_50	1 (6.7)	conserved hypothetical protein
CYCX01000030.1_51	1 (6.7)	hypothetical protein
CYCX01000030.1_52	1 (6.7)	conserved hypothetical protein
CYCX01000030.1_54	1 (6.7)	helix-turn-helix family protein
CYCX01000030.1_55	1 (6.7)	DGQHR domain protein
CYCX01000030.1_6	1 (6.7)	conserved hypothetical protein
CYCX01000030.1_61	1 (6.7)	hypothetical protein
CYCX01000030.1_62	1 (6.7)	conserved hypothetical protein
CYCX01000030.1_63	1 (6.7)	hypothetical protein
CYCX01000030.1_64	1 (6.7)	antirestriction family protein
CYCX01000030.1_65	1 (6.7)	hypothetical protein
CYCX01000030.1_66	1 (6.7)	hypothetical protein
CYCX01000030.1_68	1 (6.7)	conserved hypothetical protein
CYCX01000030.1_69	1 (6.7)	conserved hypothetical protein
CYCX01000030.1_7	1 (6.7)	hypothetical protein
CYCX01000030.1_70	1 (6.7)	conserved hypothetical protein
CYCX01000030.1_71	1 (6.7)	hypothetical protein
CYCX01000030.1_72	1 (6.7)	ribbon-helix-helix , copG family protein
CYCX01000030.1_73	1 (6.7)	relaxase/Mobilisation nuclease domain protein
CYCX01000030.1_74	1 (6.7)	putative lipoprotein
CYCX01000030.1_76	1 (6.7)	plasmid transfer ATPase TraJ
CYCX01000030.1_78	1 (6.7)	hypothetical protein
CYCX01000030.1_8	1 (6.7)	hypothetical protein
CYCX01000030.1_9	1 (6.7)	hypothetical protein
CYCX01000047.1_23	1 (6.7)	hypothetical protein
CYDH01000020.1_40	1 (6.7)	putative membrane protein
CYDH01000020.1_41	1 (6.7)	hypothetical protein
CYDH01000020.1_42	1 (6.7)	polysaccharide biosynthesis family protein
CYDH01000020.1_43	1 (6.7)	bacterial transferase hexapeptide family protein
CYFP01000049.1_14	1 (6.7)	putative mannose-6-phosphate isomerase
CYFP01000049.1_2	1 (6.7)	AAA domain protein
CYFU01000053.1_29	1 (6.7)	DEAD/DEAH box helicase family protein
CYFU01000053.1_30	1 (6.7)	conserved hypothetical protein
