# Supplementary material for: Comparative genomic analysis provides insight into the phylogeny and virulence of atypical enteropathogenic Escherichia coli strains from Brazil
Source: PLoS Negl Trop Dis. 2020 Jun 1;14(6):e0008373. doi: 10.1371/journal.pntd.0008373 (PMC7289442; doi:10.1371/journal.pntd.0008373)
Supplement: S5 Table — (XLSX) [file pntd.0008373.s007.xlsx]

## Sheet: Sheet1
S5 Table: Gene clusters differentially detected in the Brazilian aEPEC genomes in comparison with aEPEC from outside Brazil.
Gene Cluster indentification	Gene	Annotation	aEPEC from Brazil (n = 106)		aEPEC from other origins (n = 221)		P valuea
			No.	%	No.	%	Chi-square with Yates correction	Two-tailed Fisher's exact test
Gene clusters more prevalent among aEPEC Brazilian genomes (p<0.001)
138_13_10_40		coA-ligase family protein	104	98.1132	192	86.8778	0.00232985	0.00052082
061_15_4_38		conserved hypothetical protein	104	98.1132	193	87.3303	0.00310604	0.00084579
061_15_4_99		aldo/keto reductase family protein	103	97.1698	188	85.0679	0.00204394	0.000568767
1024_15_10_115		aldo/keto reductase family protein	102	96.2264	178	80.543	0.000299793	7.39528e-05
CYBR01000006.1_1		glutamate decarboxylase	99	93.3962	94	42.5339	5.9501e-18	7.75634e-21
061_15_9_3		conserved hypothetical family protein	98	92.4528	169	76.4706	0.000831061	0.00037666
447_15_2_102		conserved hypothetical family protein	98	92.4528	172	77.8281	0.00188929	0.000946227
100329_14_3		glutamate decarboxylase	92	86.7925	91	41.1765	1.88292e-14	7.45506e-16
ctg7180000007272_1		conserved hypothetical protein	90	84.9057	133	60.181	1.26167e-05	4.21712e-06
CYCG01000015.1_80		glutamate decarboxylase	86	81.1321	92	41.629	4.25489e-11	6.89396e-12
061_15_3_26		hypothetical protein	81	76.4151	126	57.0136	0.00102156	0.000607039
C418_89_97_2		putative transposase OrfAB, subunit A	73	68.8679	107	48.4163	0.000776439	0.000558457
CYCP01000033.1_1		phage O family domain protein	60	56.6038	79	35.7466	0.000557438	0.000501224
gi|260853213|ref|NC_013361.1|_2221		hypothetical protein	58	54.717	76	34.3891	0.000729113	0.000727842
CYCE01000016.1_100		major Facilitator Superfamily protein	57	53.7736	65	29.4118	3.45123e-05	2.94882e-05
CYCE01000016.1_101		thiF family protein	57	53.7736	65	29.4118	3.45123e-05	2.94882e-05
CYCE01000016.1_104		pfkB carbohydrate kinase family protein	57	53.7736	65	29.4118	3.45123e-05	2.94882e-05
CYCE01000016.1_105		marR family protein	57	53.7736	65	29.4118	3.45123e-05	2.94882e-05
CYCE01000016.1_99		sugar (and other) transporter family protein	57	53.7736	65	29.4118	3.45123e-05	2.94882e-05
CYCE01000016.1_102		deoC/LacD aldolase family protein	56	52.8302	65	29.4118	6.80406e-05	5.221e-05
CYCE01000016.1_103		NAD binding domain of 6-phosphogluconate dehydrogenase family protein	56	52.8302	65	29.4118	6.80406e-05	5.221e-05
159_12_147_1		helix-turn-helix domain protein	56	52.8302	73	33.0317	0.000940252	0.000717284
CYCE01000016.1_98		aldose 1-epimerase family protein	55	51.8868	65	29.4118	0.000131168	0.000131008
796_12_56_1		hypothetical protein	55	51.8868	69	31.2217	0.000495438	0.00040223
100329_183_2		conserved hypothetical protein	54	50.9434	70	31.6742	0.00119655	0.000989557
CYAV01000006.1_21		conserved hypothetical protein	53	50	66	29.8643	0.00062732	0.000557165
1014_15_22_66		traJ domain protein	47	44.3396	47	21.267	2.85856e-05	2.59789e-05
C347_93_52_3		hypothetical protein	47	44.3396	48	21.7195	4.37038e-05	4.63947e-05
1014_15_17_79		toxin SymE, type I toxin-antitoxin system family protein	46	43.3962	50	22.6244	0.000190807	0.000160643
CYGJ01000001.1_335		toxin SymE, type I toxin-antitoxin system family protein	46	43.3962	50	22.6244	0.000190807	0.000160643
CXZF01000002.1_320		hypothetical protein	45	42.4528	48	21.7195	0.000170594	0.000141081
100329_291_20		helix-turn-helix domain protein	44	41.5094	48	21.7195	0.000325958	0.000349516
128_11_11_68		putative membrane protein	41	38.6792	36	16.2896	1.51055e-05	1.38764e-05
133_13_2_265		conserved hypothetical protein	38	35.8491	37	16.7421	0.000210434	0.000222463
CYBG01000037.1_1		integrase core domain protein	34	32.0755	23	10.4072	2.8896e-06	3.66354e-06
106_12_196_2		espF repeat family protein	33	31.1321	8	3.61991	7.20582e-12	1.46236e-11
1024_15_1_126		homeo-like domain protein	32	30.1887	17	7.69231	2.35033e-07	3.03529e-07
547_13_48_4		hypothetical protein	31	29.2453	27	12.2172	0.00029637	0.000310892
1024_15_1_31	espC	outer membrane autotransporter barrel domain protein	29	27.3585	16	7.23982	1.82832e-06	3.58621e-06
276_12_73_9	espC	outer membrane autotransporter barrel domain protein	28	26.4151	18	8.1448	1.88746e-05	2.66256e-05
CYGH01000001.1_379		tripartite ATP-independent periplasmic transporters, DctQ component family protein	28	26.4151	23	10.4072	0.000354883	0.000309268
CYGH01000001.1_382		na+/H+ antiporter	28	26.4151	23	10.4072	0.000354883	0.000309268
CYGH01000014.1_24		RNA ligase family protein	28	26.4151	24	10.8597	0.000584444	0.000585046
CYGH01000014.1_25		hypothetical protein	28	26.4151	24	10.8597	0.000584444	0.000585046
CYGH01000001.1_378		TRAP transporter, DctM subunit	27	25.4717	23	10.4072	0.000728297	0.000851942
CYGH01000001.1_380		TRAP transporter solute receptor, DctP family protein	27	25.4717	23	10.4072	0.000728297	0.000851942
C353_09_245_41		bacterial regulatory helix-turn-helix, AraC family protein	26	24.5283	20	9.04977	0.000320456	0.000298747
1024_15_2_408		BMC domain protein	26	24.5283	21	9.50226	0.000546481	0.00060871
1024_15_2_409		dehydratase large subunit	26	24.5283	21	9.50226	0.000546481	0.00060871
1024_15_2_411		dehydratase small subunit	26	24.5283	21	9.50226	0.000546481	0.00060871
1024_15_2_412		diol dehydratase reactivase ATPase-like domain protein	26	24.5283	21	9.50226	0.000546481	0.00060871
1024_15_2_413		dehydratase medium subunit	26	24.5283	21	9.50226	0.000546481	0.00060871
1024_15_2_415		BMC domain protein	26	24.5283	21	9.50226	0.000546481	0.00060871
1024_15_2_416		propanediol utilization PduL family protein	26	24.5283	21	9.50226	0.000546481	0.00060871
1024_15_2_417		putative propanediol utilization protein PduM	26	24.5283	21	9.50226	0.000546481	0.00060871
1024_15_2_418		ethanolamine utilization EutN/carboxysome family protein	26	24.5283	21	9.50226	0.000546481	0.00060871
1024_15_2_419		cob(I)alamin adenosyltransferase	26	24.5283	21	9.50226	0.000546481	0.00060871
1024_15_2_420		aldehyde dehydrogenase family protein	26	24.5283	21	9.50226	0.000546481	0.00060871
1024_15_2_422		electron transport complex, RnfABCDGE type, C subunit	26	24.5283	21	9.50226	0.000546481	0.00060871
CXZJ01000001.1_107		dehydratase medium subunit	26	24.5283	21	9.50226	0.000546481	0.00060871
1024_15_2_404		putative cobalamin biosynthesis protein CbiG	26	24.5283	22	9.95475	0.000904765	0.000774053
1024_15_2_406		MIP channel family protein	26	24.5283	22	9.95475	0.000904765	0.000774053
1024_15_2_423		BMC domain protein	26	24.5283	22	9.95475	0.000904765	0.000774053
1024_15_2_424		BMC domain protein	26	24.5283	22	9.95475	0.000904765	0.000774053
1024_15_2_425		ethanolamine utilization protein, EutP	26	24.5283	22	9.95475	0.000904765	0.000774053
C87_11_45_2		integrase core domain protein	26	24.5283	22	9.95475	0.000904765	0.000774053
CYAV01000019.1_2		dehydratase medium subunit	26	24.5283	22	9.95475	0.000904765	0.000774053
1024_15_1_29		phage integrase family protein	25	23.5849	15	6.78733	3.19925e-05	4.13796e-05
CYAD01000003.1_136		hypothetical protein	24	22.6415	13	5.88235	1.77531e-05	2.08771e-05
782_12_48_1		hypothetical protein	24	22.6415	15	6.78733	7.55512e-05	8.29696e-05
148_12_48_29	espT	ipaB/EvcA family protein	23	21.6981	8	3.61991	5.12106e-07	6.38241e-07
128_11_13_81		hypothetical protein	23	21.6981	15	6.78733	0.000174222	0.000167747
CYET01000010.1_167		rhsC domain protein	23	21.6981	16	7.23982	0.000326201	0.000385112
1024_15_22_33		conserved hypothetical protein	22	20.7547	12	5.42986	4.99116e-05	5.85157e-05
585_13_5_303		conserved hypothetical protein	22	20.7547	12	5.42986	4.99116e-05	5.85157e-05
1024_15_8_140		conserved hypothetical protein	22	20.7547	13	5.88235	0.000104184	9.73584e-05
CXZF01000015.1_2		acetyltransferase domain protein	22	20.7547	13	5.88235	0.000104184	9.73584e-05
100329_2_71		transposase Tn5 dimerization domain protein	22	20.7547	14	6.33484	0.000206794	0.000226278
1024_15_9_98		glycosyltransferase 9 family protein	22	20.7547	15	6.78733	0.000391889	0.000338767
128_11_7_153	espG2	espG family protein	22	20.7547	15	6.78733	0.000391889	0.000338767
307_13_13_1		conserved hypothetical protein	22	20.7547	15	6.78733	0.000391889	0.000338767
159_12_60_6		hypothetical protein	21	19.8113	7	3.16742	1.41087e-06	1.65225e-06
CYBX01000066.1_3		hypothetical protein	21	19.8113	9	4.0724	1.03266e-05	1.45907e-05
1024_15_22_32		RHS repeat-associated core domain protein	21	19.8113	14	6.33484	0.000467929	0.000443131
196_16_77_6		conserved hypothetical protein	20	18.8679	4	1.80995	1.09732e-07	1.33882e-07
CYAS01000003.1_2		helix-turn-helix domain protein	20	18.8679	5	2.26244	4.04096e-07	4.89249e-07
1024_15_14_14		3-Oxoacyl-[acyl-carrier-(ACP)] synthase III family protein	20	18.8679	6	2.71493	1.32945e-06	1.54829e-06
1024_15_14_10		PAP2 superfamily protein	20	18.8679	7	3.16742	3.95634e-06	4.35799e-06
1024_15_14_11		conserved hypothetical protein	20	18.8679	7	3.16742	3.95634e-06	4.35799e-06
1024_15_14_12		metallo-beta-lactamase superfamily protein	20	18.8679	7	3.16742	3.95634e-06	4.35799e-06
1024_15_14_13		short chain dehydrogenase family protein	20	18.8679	7	3.16742	3.95634e-06	4.35799e-06
1024_15_14_8		fatty acid desaturase family protein	20	18.8679	7	3.16742	3.95634e-06	4.35799e-06
1024_15_14_9		fatty acid hydroxylase superfamily protein	20	18.8679	7	3.16742	3.95634e-06	4.35799e-06
CYGH01000005.1_210		hypothetical protein	20	18.8679	13	5.88235	0.00055498	0.000609259
1024_15_1_404		conserved hypothetical protein	20	18.8679	14	6.33484	0.00103116	0.000868338
1024_15_1_406		type VII secretion system (T7SS), usher family protein	20	18.8679	14	6.33484	0.00103116	0.000868338
1024_15_1_407		gram-negative pili assembly chaperone, N-terminal domain protein	20	18.8679	14	6.33484	0.00103116	0.000868338
C142_2_83_9		fimbrial family protein	20	18.8679	14	6.33484	0.00103116	0.000868338
CYEQ01000057.1_8	espT	ipaB/EvcA family protein	19	17.9245	7	3.16742	1.08961e-05	1.12692e-05
CYGK01000017.1_70		integrase core domain protein	19	17.9245	10	4.52489	0.000155812	0.000235604
372_13_58_7		hypothetical protein	18	16.9811	1	0.452489	1.01875e-08	7.55527e-09
100329_279_1		hypothetical protein	18	16.9811	8	3.61991	7.43678e-05	9.00344e-05
CYAV01000025.1_9		hypothetical protein	18	16.9811	8	3.61991	7.43678e-05	9.00344e-05
2362_75_c12_39		hypothetical protein	18	16.9811	11	4.97738	0.000762591	0.000674363
CYGJ01000015.1_13		fimbrial family protein	18	16.9811	11	4.97738	0.000762591	0.000674363
196_16_59_23		zinc carboxypeptidase family protein	17	16.0377	0	0	4.96321e-09	1.89682e-09
196_16_59_24		putative membrane protein	17	16.0377	0	0	4.96321e-09	1.89682e-09
196_16_59_25		conserved hypothetical protein	17	16.0377	0	0	4.96321e-09	1.89682e-09
519_13_64_1		hypothetical protein	17	16.0377	0	0	4.96321e-09	1.89682e-09
140_13_9_97		C domain protein	17	16.0377	8	3.61991	0.000189117	0.000195292
303145_44_1		integrase core domain protein	17	16.0377	8	3.61991	0.000189117	0.000195292
CXZF01000004.1_346		conserved hypothetical protein	17	16.0377	8	3.61991	0.000189117	0.000195292
1014_15_43_13		conserved hypothetical protein	17	16.0377	9	4.0724	0.000423257	0.000358768
1014_15_43_14		methyltransferase domain protein	17	16.0377	10	4.52489	0.00088148	0.000887658
ctg7180000007316_2		hypothetical protein	17	16.0377	10	4.52489	0.00088148	0.000887658
1024_15_21_35		hep_Hag family protein	16	15.0943	5	2.26244	2.79656e-05	2.7041e-05
1024_15_4_51		tonB-dependent siderophore receptor family protein	16	15.0943	5	2.26244	2.79656e-05	2.7041e-05
141_13_16_64		hypothetical protein	16	15.0943	6	2.71493	7.9161e-05	7.19356e-05
662_12_9_72		espF repeat family protein	16	15.0943	6	2.71493	7.9161e-05	7.19356e-05
1024_15_2_340		flagellin family protein	15	14.1509	5	2.26244	7.72842e-05	7.01737e-05
196_16_10_128		hypothetical protein	15	14.1509	7	3.16742	0.00051031	0.000531452
103338_36_31		conserved hypothetical protein	15	14.1509	8	3.61991	0.00113508	0.000926171
C9_92_5_1		hypothetical protein	15	14.1509	8	3.61991	0.00113508	0.000926171
159_12_57_2		transposase, Mutator family protein	14	13.2075	0	0	1.69194e-07	7.64565e-08
774_12_5_159		hypothetical protein	14	13.2075	2	0.904977	5.28433e-06	4.8291e-06
1024_15_52_1		transposase family protein	14	13.2075	4	1.80995	7.16344e-05	6.47026e-05
1024_15_1_417		transposase IS200 like family protein	14	13.2075	5	2.26244	0.000209363	0.000178123
1024_15_1_418		transposase, IS605 OrfB family	14	13.2075	5	2.26244	0.000209363	0.000178123
1024_15_24_7		putative lipopolysaccharide core biosynthesis protein rfaS	14	13.2075	5	2.26244	0.000209363	0.000178123
1024_15_4_52		fimbrial family protein	14	13.2075	5	2.26244	0.000209363	0.000178123
1024_15_4_53		papC N-terminal domain protein	14	13.2075	5	2.26244	0.000209363	0.000178123
1024_15_4_55		fimbrial family protein	14	13.2075	5	2.26244	0.000209363	0.000178123
1024_15_9_100		outer membrane autotransporter barrel domain protein	14	13.2075	5	2.26244	0.000209363	0.000178123
366_12_13_115		fimbrial family protein	14	13.2075	5	2.26244	0.000209363	0.000178123
gi|192926916|gb|AAJV02000028.1|_42		transposase IS116/IS110/IS902 family protein	14	13.2075	5	2.26244	0.000209363	0.000178123
1024_15_10_113		conserved hypothetical protein	14	13.2075	6	2.71493	0.000540934	0.000724809
196_16_24_39		conserved hypothetical protein	14	13.2075	6	2.71493	0.000540934	0.000724809
671_15_4_66		hypothetical protein	14	13.2075	6	2.71493	0.000540934	0.000724809
141_13_43_12		putative transposase	13	12.2642	1	0.452489	3.3726e-06	2.62007e-06
141_13_17_6		lysis S family protein	13	12.2642	2	0.904977	1.60852e-05	1.42411e-05
775_12_29_25		phage integrase family protein	13	12.2642	4	1.80995	0.000199508	0.000169382
126_12_3_303		hypothetical protein	13	12.2642	5	2.26244	0.000554886	0.00044155
128_11_49_17		helix-turn-helix domain protein	13	12.2642	5	2.26244	0.000554886	0.00044155
196_16_24_31		hypothetical protein	13	12.2642	5	2.26244	0.000554886	0.00044155
2362_75_c12_56		gram-negative pili assembly chaperone, N-terminal domain protein	13	12.2642	5	2.26244	0.000554886	0.00044155
148_12_48_28		hypothetical protein	12	11.3208	0	0	1.73493e-06	8.65055e-07
196_16_24_40		hypothetical protein	12	11.3208	0	0	1.73493e-06	8.65055e-07
196_16_24_41		hypothetical protein	12	11.3208	0	0	1.73493e-06	8.65055e-07
372_13_132_1		integrase core domain protein	12	11.3208	0	0	1.73493e-06	8.65055e-07
671_15_4_64		hypothetical protein	12	11.3208	0	0	1.73493e-06	8.65055e-07
671_15_4_65		hypothetical protein	12	11.3208	0	0	1.73493e-06	8.65055e-07
C001_10_36_4		hypothetical protein	12	11.3208	0	0	1.73493e-06	8.65055e-07
1024_15_2_396		helix-turn-helix domain protein	12	11.3208	2	0.904977	4.84277e-05	4.13155e-05
196_16_24_28		conserved hypothetical protein	12	11.3208	2	0.904977	4.84277e-05	4.13155e-05
255_12_1_376		helix-turn-helix family protein	12	11.3208	2	0.904977	4.84277e-05	4.13155e-05
255_12_1_377		helix-turn-helix domain protein	12	11.3208	2	0.904977	4.84277e-05	4.13155e-05
CYGQ01000093.1_6		conserved hypothetical protein	12	11.3208	2	0.904977	4.84277e-05	4.13155e-05
1024_15_38_8		conserved hypothetical protein	12	11.3208	3	1.35747	0.00017787	0.000149613
1024_15_9_125		putative membrane protein	12	11.3208	4	1.80995	0.000544611	0.000433375
1024_15_9_126		conserved hypothetical protein	12	11.3208	4	1.80995	0.000544611	0.000433375
148_12_28_3		hypothetical protein	12	11.3208	4	1.80995	0.000544611	0.000433375
159_12_40_4		conserved hypothetical protein	12	11.3208	4	1.80995	0.000544611	0.000433375
159_12_60_9		hypothetical protein	11	10.3774	0	0	5.52134e-06	2.87745e-06
196_16_73_3		MULE transposase domain protein	11	10.3774	0	0	5.52134e-06	2.87745e-06
196_16_77_2		conserved hypothetical protein	11	10.3774	0	0	5.52134e-06	2.87745e-06
196_16_63_19		conserved hypothetical protein	11	10.3774	1	0.452489	3.27155e-05	2.50138e-05
54_12_232_1		hypothetical protein	11	10.3774	1	0.452489	3.27155e-05	2.50138e-05
1024_15_14_26		chaB family protein	11	10.3774	2	0.904977	0.000144073	0.000117775
1024_15_5_111		outer membrane autotransporter barrel domain protein	11	10.3774	2	0.904977	0.000144073	0.000117775
196_16_24_27		hypothetical protein	11	10.3774	2	0.904977	0.000144073	0.000117775
C796_10_38_98		hypothetical protein	11	10.3774	2	0.904977	0.000144073	0.000117775
gi|260853213|ref|NC_013361.1|_5427		ash family protein	11	10.3774	2	0.904977	0.000144073	0.000117775
1024_15_9_127		helicase conserved C-terminal domain protein	11	10.3774	3	1.35747	0.000502425	0.000398128
1024_15_9_128		hypothetical protein	11	10.3774	3	1.35747	0.000502425	0.000398128
CYEO01000014.1_77		conserved hypothetical protein	11	10.3774	3	1.35747	0.000502425	0.000398128
CYGJ01000001.1_336		type I site-specific deoxyribonuclease, HsdR family protein	11	10.3774	3	1.35747	0.000502425	0.000398128
CYGJ01000001.1_338		hsdM N-terminal domain protein	11	10.3774	3	1.35747	0.000502425	0.000398128
DEC5B_c83_5		putative transposase domain protein	11	10.3774	3	1.35747	0.000502425	0.000398128
159_12_108_2		hypothetical protein	10	9.43396	0	0	1.75132e-05	9.50157e-06
196_16_126_3		replication P family protein	10	9.43396	0	0	1.75132e-05	9.50157e-06
196_16_62_11		helix-turn-helix family protein	10	9.43396	0	0	1.75132e-05	9.50157e-06
196_16_62_12		conserved hypothetical protein	10	9.43396	0	0	1.75132e-05	9.50157e-06
196_16_62_13		hypothetical protein	10	9.43396	0	0	1.75132e-05	9.50157e-06
196_16_62_7		hypothetical protein	10	9.43396	0	0	1.75132e-05	9.50157e-06
196_16_63_18		conserved hypothetical protein	10	9.43396	0	0	1.75132e-05	9.50157e-06
196_16_6_44		conserved hypothetical protein	10	9.43396	0	0	1.75132e-05	9.50157e-06
196_16_77_7		conserved hypothetical protein	10	9.43396	0	0	1.75132e-05	9.50157e-06
196_16_7_122		bacterial flagellin N-terminal helical region family protein	10	9.43396	0	0	1.75132e-05	9.50157e-06
gi|192926916|gb|AAJV02000028.1|_43		DDE superendonuclease family protein	10	9.43396	1	0.452489	0.000100804	7.57428e-05
1024_15_2_395		helix-turn-helix family protein	10	9.43396	2	0.904977	0.000422996	0.000329388
1024_15_2_397		integrase family protein	10	9.43396	2	0.904977	0.000422996	0.000329388
775_12_30_35		phage integrase, N-terminal family protein	10	9.43396	2	0.904977	0.000422996	0.000329388
775_12_47_5		phage integrase, N-terminal family protein	10	9.43396	2	0.904977	0.000422996	0.000329388
775_12_57_3		helix-turn-helix domain protein	10	9.43396	2	0.904977	0.000422996	0.000329388
1024_15_40_4		hypothetical protein	9	8.49057	0	0	5.54107e-05	3.11495e-05
159_12_60_7		hypothetical protein	9	8.49057	0	0	5.54107e-05	3.11495e-05
196_16_4_66		conserved hypothetical protein	9	8.49057	0	0	5.54107e-05	3.11495e-05
196_16_77_10		putative transposase	9	8.49057	0	0	5.54107e-05	3.11495e-05
319_12_130_1		A1 Propeptide family protein	9	8.49057	0	0	5.54107e-05	3.11495e-05
C144_1_188_1		ferritin heavy chain	9	8.49057	0	0	5.54107e-05	3.11495e-05
P116_3_78_1		transposase IS66 family protein	9	8.49057	0	0	5.54107e-05	3.11495e-05
126_12_3_304		hypothetical protein	9	8.49057	1	0.452489	0.000308262	0.000225981
196_16_10_122		conserved hypothetical protein	9	8.49057	1	0.452489	0.000308262	0.000225981
196_16_10_123		hypothetical protein	9	8.49057	1	0.452489	0.000308262	0.000225981
196_16_10_125		hypothetical protein	9	8.49057	1	0.452489	0.000308262	0.000225981
196_16_4_65		HAD hydrolase, IA, variant 1 family protein	9	8.49057	1	0.452489	0.000308262	0.000225981
276_12_18_66		hypothetical protein	9	8.49057	1	0.452489	0.000308262	0.000225981
CYGI01000004.1_147		HAD hydrolase, IA, variant 1 family protein	9	8.49057	1	0.452489	0.000308262	0.000225981
DEC11E_c7_5		hypothetical protein	9	8.49057	1	0.452489	0.000308262	0.000225981
1024_15_34_22		P22AR C-terminal domain protein	9	8.49057	2	0.904977	0.00122344	0.000902051
128_11_35_30		cytolethal distending toxin A/C family protein	9	8.49057	2	0.904977	0.00122344	0.000902051
128_11_35_31		endonuclease/Exonuclease/phosphatase family protein	9	8.49057	2	0.904977	0.00122344	0.000902051
128_11_35_32		cytolethal distending toxin A/C family protein	9	8.49057	2	0.904977	0.00122344	0.000902051
302053_16_40		hypothetical protein	9	8.49057	2	0.904977	0.00122344	0.000902051
5_13_18_3		endonuclease/Exonuclease/phosphatase family protein	9	8.49057	2	0.904977	0.00122344	0.000902051
5_13_18_4		cytolethal distending toxin A/C family protein	9	8.49057	2	0.904977	0.00122344	0.000902051
1024_15_18_6		hypothetical protein	8	7.54717	0	0	0.000175059	0.000101395
410_13_76_12		conserved hypothetical protein	8	7.54717	0	0	0.000175059	0.000101395
C184_1_79_1		apolipoprotein E	8	7.54717	0	0	0.000175059	0.000101395
P047_5_111_1		hypothetical protein	8	7.54717	0	0	0.000175059	0.000101395
P047_5_117_1		ferritin-like domain protein	8	7.54717	0	0	0.000175059	0.000101395
1024_15_12_114		hypothetical protein	8	7.54717	1	0.452489	0.000935026	0.000663357
1024_15_2_398		hypothetical protein	8	7.54717	1	0.452489	0.000935026	0.000663357
1024_15_2_399		adenylate and Guanylate cyclase catalytic domain protein	8	7.54717	1	0.452489	0.000935026	0.000663357
1024_15_34_20		conserved hypothetical protein	8	7.54717	1	0.452489	0.000935026	0.000663357
1024_15_34_21		hypothetical protein	8	7.54717	1	0.452489	0.000935026	0.000663357
105_15_6_140		hypothetical protein	8	7.54717	1	0.452489	0.000935026	0.000663357
196_16_28_20		conserved hypothetical protein	8	7.54717	1	0.452489	0.000935026	0.000663357
545_13_3_295		type I restriction modification DNA specificity domain protein	8	7.54717	1	0.452489	0.000935026	0.000663357
CYBG01000071.1_6		copper/zinc superoxide dismutase family protein	8	7.54717	1	0.452489	0.000935026	0.000663357
1024_15_5_14		phosphoenolpyruvate-dependent sugar phosphotransferase system, EIIA 2 family protein	7	6.60377	0	0	0.000553028	0.000327741
159_12_3_122		hypothetical protein	7	6.60377	0	0	0.000553028	0.000327741
196_16_10_129		hypothetical protein	7	6.60377	0	0	0.000553028	0.000327741
196_16_10_130		hypothetical protein	7	6.60377	0	0	0.000553028	0.000327741
196_16_10_131		hypothetical protein	7	6.60377	0	0	0.000553028	0.000327741
196_16_10_132		hypothetical protein	7	6.60377	0	0	0.000553028	0.000327741
196_16_10_133		hypothetical protein	7	6.60377	0	0	0.000553028	0.000327741
196_16_10_134		hypothetical protein	7	6.60377	0	0	0.000553028	0.000327741
196_16_56_1		hypothetical protein	7	6.60377	0	0	0.000553028	0.000327741
196_16_56_2		phage integrase family protein	7	6.60377	0	0	0.000553028	0.000327741
196_16_6_104		pyrimidine-specific ribonucleoside hydrolase RihB	7	6.60377	0	0	0.000553028	0.000327741
319_12_134_1		papain cysteine protease family protein	7	6.60377	0	0	0.000553028	0.000327741
319_12_182_1		lysozyme C-2	7	6.60377	0	0	0.000553028	0.000327741
519_13_119_1		HTH-like domain protein	7	6.60377	0	0	0.000553028	0.000327741
P047_5_150_1		hypothetical protein	7	6.60377	0	0	0.000553028	0.000327741
P047_5_99_1		hypothetical protein	7	6.60377	0	0	0.000553028	0.000327741
Gene cluster more prevalent among aEPEC genomes from other orignins (p<0.001)
061_15_22_30		conserved hypothetical protein	94	88.6792	221	100	1.73493e-06	8.65055e-07
061_15_10_3		conserved hypothetical protein	96	90.566	221	100	1.75132e-05	9.50157e-06
C184_1_1_413		molydopterin dinucleotide binding domain protein	97	91.5094	221	100	5.54107e-05	3.11495e-05
061_15_6_49		aldo/keto reductase family protein	99	93.3962	221	100	0.000553028	0.000327741
061_15_22_33		putative membrane protein	93	87.7358	220	99.5475	3.3726e-06	2.62007e-06
P237_1_4_150		stage II sporulation family protein	94	88.6792	220	99.5475	1.05412e-05	8.148e-06
061_15_74_3		conserved hypothetical protein	95	89.6226	220	99.5475	3.27155e-05	2.50138e-05
302053_419_1		conserved hypothetical protein	95	89.6226	220	99.5475	3.27155e-05	2.50138e-05
CXZX01000001.1_72		pyrimidine-specific ribonucleoside hydrolase RihB	97	91.5094	220	99.5475	0.000308262	0.000225981
061_15_22_34		efflux pump membrane family protein	93	87.7358	219	99.095	1.60852e-05	1.42411e-05
803_12_2_35		inosine-uridine preferring nucleoside hydrolase family protein	95	89.6226	219	99.095	0.000144073	0.000117775
CYAT01000004.1_84		ftsk gamma domain protein	92	86.7925	218	98.6425	2.12032e-05	1.98398e-05
CYCY01000016.1_88		ftsk gamma domain protein	92	86.7925	218	98.6425	2.12032e-05	1.98398e-05
061_15_22_32		metallo-beta-lactamase superfamily protein	93	87.7358	218	98.6425	6.18906e-05	5.50263e-05
5_13_9_16		conserved hypothetical protein	93	87.7358	218	98.6425	6.18906e-05	5.50263e-05
CYCM01000005.1_73		efflux transporter, RND family, MFP subunit	93	87.7358	218	98.6425	6.18906e-05	5.50263e-05
061_15_16_41		chaB family protein	95	89.6226	218	98.6425	0.000502425	0.000398128
061_15_23_60		intracellular protease, PfpI family protein	95	89.6226	218	98.6425	0.000502425	0.000398128
DEC5B_rep_c182_2		hypothetical protein	36	33.9623	217	98.19	8.53074e-38	5.41928e-39
061_15_7_118		glucitol operon activator family protein	87	82.0755	217	98.19	3.34599e-07	3.91728e-07
061_15_7_117		deoR-like helix-turn-helix domain protein	88	83.0189	217	98.19	1.0073e-06	1.12756e-06
061_15_7_119		short chain dehydrogenase family protein	88	83.0189	217	98.19	1.0073e-06	1.12756e-06
061_15_7_121		PTS system, glucitol/sorbitol-specific, IIBC component family protein	88	83.0189	217	98.19	1.0073e-06	1.12756e-06
401140_32_66		lysR substrate binding domain protein	92	86.7925	217	98.19	7.16344e-05	6.47026e-05
CYCA01000005.1_87		efflux transporter, RND family, MFP subunit	93	87.7358	217	98.19	0.000199508	0.000169382
DEC9E_c117_1		addiction module antidote protein, HigA family	91	85.8491	216	97.7376	7.72842e-05	7.01737e-05
1024_15_6_100		metallo-beta-lactamase superfamily protein	93	87.7358	216	97.7376	0.000554886	0.00044155
775_12_1_489		metallo-beta-lactamase superfamily protein	93	87.7358	216	97.7376	0.000554886	0.00044155
CYCM01000005.1_74		metallo-beta-lactamase superfamily protein	93	87.7358	216	97.7376	0.000554886	0.00044155
105_15_118_1		hypothetical protein	86	81.1321	214	96.8326	3.95634e-06	4.35799e-06
CYDD01000001.1_169		PTS system, glucitol/sorbitol-specific, IIC component family protein	89	83.9623	213	96.3801	0.000189117	0.000195292
CYDF01000007.1_109		hypothetical protein	90	84.9057	213	96.3801	0.000469421	0.000426304
CYBY01000195.1_1		hypothetical protein	70	66.0377	212	95.9276	7.37802e-13	1.6452e-12
061_15_3_84		zinc-binding dehydrogenase family protein	85	80.1887	212	95.9276	1.03266e-05	1.45907e-05
gi|194428865|ref|NZ_AAJX02000023.1|_44		alcohol dehydrogenase GroES-like domain protein	85	80.1887	212	95.9276	1.03266e-05	1.45907e-05
061_15_7_120		PTS system, glucitol/sorbitol-specific IIA component family protein	87	82.0755	212	95.9276	6.92099e-05	7.21224e-05
061_15_23_35		toxin YhaV	83	78.3019	209	94.5701	2.01884e-05	2.82784e-05
061_15_8_1		conserved hypothetical protein	84	79.2453	205	92.7602	0.000711612	0.000710888
C9_92_38_62		conserved hypothetical protein	84	79.2453	205	92.7602	0.000711612	0.000710888
CYBQ01000002.1_139		putative antitoxin PrlF	78	73.5849	202	91.4027	3.62084e-05	3.75455e-05
CYFK01000057.1_8		colanic acid/biofilm transcriptional regulator domain protein	81	76.4151	202	91.4027	0.000393714	0.000416786
106_12_85_8		bacterial regulatory, gntR family protein	82	77.3585	202	91.4027	0.000829849	0.000762566
CYDE01000059.1_12		hypothetical protein	82	77.3585	202	91.4027	0.000829849	0.000762566
CYEN01000016.1_36		FCD domain protein	82	77.3585	202	91.4027	0.000829849	0.000762566
C347_93_68_9		putative ren protein	78	73.5849	201	90.9502	6.7118e-05	8.44562e-05
ctg7180000007315_24		sulphur transport family protein	78	73.5849	198	89.5928	0.000354883	0.000309268
061_15_3_7		sirA-like family protein	79	74.5283	198	89.5928	0.000728297	0.000851942
061_15_43_37		L-galactonate transporter	77	72.6415	195	88.2353	0.00074973	0.000779708
CYGI01000026.1_28		translation elongation factor Tu	62	58.4906	194	87.7828	4.35259e-09	7.6491e-09
CXZX01000024.1_18		papC N-terminal domain protein	75	70.7547	194	87.7828	0.00029637	0.000310892
CYGQ01000024.1_12		papC C-terminal domain protein	75	70.7547	194	87.7828	0.00029637	0.000310892
061_15_6_109		fumarylacetoacetate (FAA) hydrolase family protein	76	71.6981	194	87.7828	0.000597347	0.000547098
061_15_6_110		alpha/beta hydrolase family protein	76	71.6981	194	87.7828	0.000597347	0.000547098
061_15_6_111		catalytic LigB subunit of aromatic ring-opening dioxygenase family protein	76	71.6981	194	87.7828	0.000597347	0.000547098
061_15_6_112		FAD binding domain protein	76	71.6981	194	87.7828	0.000597347	0.000547098
1014_15_5_142		winged helix-turn-helix DNA-binding family protein	76	71.6981	194	87.7828	0.000597347	0.000547098
401140_22_42		FAD binding domain protein	76	71.6981	194	87.7828	0.000597347	0.000547098
401140_22_43		catalytic LigB subunit of aromatic ring-opening dioxygenase family protein	76	71.6981	194	87.7828	0.000597347	0.000547098
401140_22_44		alpha/beta hydrolase family protein	76	71.6981	194	87.7828	0.000597347	0.000547098
401140_22_45		fumarylacetoacetate (FAA) hydrolase family protein	76	71.6981	194	87.7828	0.000597347	0.000547098
401140_22_47		4-hydroxy-2-oxovalerate aldolase	76	71.6981	194	87.7828	0.000597347	0.000547098
C001_10_86_10		4-hydroxy-2-oxovalerate aldolase	76	71.6981	194	87.7828	0.000597347	0.000547098
CYFT01000110.1_1		lysR substrate binding domain protein	77	72.6415	194	87.7828	0.00117458	0.00096396
061_15_6_108		acetaldehyde dehydrogenase	76	71.6981	193	87.3303	0.000935794	0.00101085
061_15_6_118		cyanate hydratase	76	71.6981	193	87.3303	0.000935794	0.00101085
401140_22_46		acetaldehyde dehydrogenase	76	71.6981	193	87.3303	0.000935794	0.00101085
CXZW01000053.1_12		ren domain protein	76	71.6981	193	87.3303	0.000935794	0.00101085
CYAZ01000045.1_20		cyanate transporter family protein	76	71.6981	193	87.3303	0.000935794	0.00101085
061_15_42_20		major Facilitator Superfamily protein	74	69.8113	191	86.4253	0.000588872	0.000500706
CYBQ01000051.1_13		hypothetical protein	72	67.9245	190	85.9729	0.000233414	0.000201514
CYFC01000002.1_57		hypothetical protein	72	67.9245	188	85.0679	0.000563492	0.000662693
CYFQ01000124.1_2		bacteriophage lambda tail assembly I family domain protein	63	59.434	186	84.1629	1.81936e-06	1.85107e-06
061_15_9_22		H+ symporter family protein	65	61.3208	185	83.7104	1.51055e-05	1.38764e-05
C144_1_97_1		conserved hypothetical protein	63	59.434	182	82.3529	1.43083e-05	1.8268e-05
CYGQ01000048.1_4		methyltransferase domain protein	64	60.3774	181	81.9005	4.77238e-05	6.30709e-05
C496_10_110_12		carbohydrate kinase, FGGY family	64	60.3774	180	81.448	7.42612e-05	7.16528e-05
CXZX01000003.1_185		FGGY family of carbohydrate kinase, N-terminal domain protein	64	60.3774	180	81.448	7.42612e-05	7.16528e-05
CYBQ01000122.1_1		peptidase S49 family protein	65	61.3208	178	80.543	0.000332494	0.000388763
CYBD01000096.1_3		peptidase S49 family protein	66	62.2642	178	80.543	0.000627957	0.00062806
DEC5C_c53_13		conserved hypothetical protein	64	60.3774	174	78.733	0.000785225	0.000831305
gi|260853213|ref|NC_013361.1|_3122		phage major capsid E family protein	58	54.717	172	77.8281	3.27956e-05	3.04749e-05
C1214_90_458_1		hypothetical protein	63	59.434	172	77.8281	0.000865364	0.000942812
CYBN01000157.1_1		phage minor tail protein L	54	50.9434	170	76.9231	4.09165e-06	3.82873e-06
DEC5C_c1_163		bacteriophage lambda tail assembly I family protein	54	50.9434	170	76.9231	4.09165e-06	3.82873e-06
C354_03B_86_181		transposase IS200 like family protein	37	34.9057	169	76.4706	7.82275e-13	8.08151e-13
100329_190_1		rhs element Vgr family protein	42	39.6226	169	76.4706	1.6023e-10	1.4194e-10
CXZL01000002.1_99		rhs element Vgr family protein	42	39.6226	169	76.4706	1.6023e-10	1.4194e-10
C807_09_7_5		bacteriophage lambda tail assembly I family protein	56	52.8302	169	76.4706	2.77092e-05	2.35434e-05
CYBD01000039.1_28		bacteriophage lambda tail assembly I family protein	57	53.7736	169	76.4706	5.57611e-05	6.32816e-05
C161_11_330_1		phage tail family protein	59	55.6604	169	76.4706	0.000211314	0.00018142
061_15_127_3		phage major capsid E family protein	60	56.6038	167	75.5656	0.000793409	0.000797881
CYDC01000100.1_1		phage terminase large subunit family protein	60	56.6038	167	75.5656	0.000793409	0.000797881
061_15_46_32		rhs element Vgr family protein	42	39.6226	166	75.1131	9.3142e-10	9.0263e-10
061_15_4_51		NAD dependent epimerase/dehydratase family protein	58	54.717	165	74.6606	0.000469215	0.00037736
C796_10_18_8		copper/zinc superoxide dismutase family protein	47	44.3396	164	74.2081	2.46197e-07	2.89178e-07
061_15_143_2		copper/zinc superoxide dismutase family protein	51	48.1132	164	74.2081	5.90454e-06	6.00445e-06
CYBN01000169.1_3		conserved hypothetical protein	50	47.1698	162	73.3032	6.52466e-06	6.85972e-06
C354_03B_196_1		collagen triple helix repeat family protein	56	52.8302	162	73.3032	0.00038439	0.000413579
461_13_56_2		phage terminase large subunit family protein	57	53.7736	162	73.3032	0.000701369	0.000654508
CYGN01000044.1_6		putative rhsD domain protein	44	41.5094	161	72.8507	8.18853e-08	6.10558e-08
CYAZ01000109.1_6		phage minor tail protein L	46	43.3962	161	72.8507	4.42027e-07	3.84358e-07
CYAP01000093.1_1		phage terminase large subunit family protein	56	52.8302	160	72.3982	0.000743718	0.000710846
103338_19_104		caudovirales tail fibre assembly family protein	45	42.4528	159	71.9457	4.87427e-07	4.34451e-07
061_15_130_2		phage antitermination Q family protein	53	50	157	71.0407	0.000328208	0.000324739
DEC11B_c5_162		phage major capsid E family protein	54	50.9434	156	70.5882	0.000821402	0.000824845
CYAH01000083.1_1		conserved hypothetical protein	43	40.566	154	69.6833	8.87431e-07	6.40525e-07
061_15_42_28		NADP oxidoreductase coenzyme F420-dependent family protein	48	45.283	154	69.6833	3.65282e-05	3.19284e-05
103338_12_87		pfkB carbohydrate kinase family protein	48	45.283	154	69.6833	3.65282e-05	3.19284e-05
CYAX01000130.1_4		phage terminase large subunit family protein	48	45.283	154	69.6833	3.65282e-05	3.19284e-05
CYDF01000035.1_15		deoC/LacD aldolase family protein	48	45.283	154	69.6833	3.65282e-05	3.19284e-05
401091_31_7	clpV	type VI secretion ATPase, ClpV1 family	52	49.0566	154	69.6833	0.000476516	0.000379934
585_13_28_13		type VI secretion ATPase, ClpV1 family	52	49.0566	154	69.6833	0.000476516	0.000379934
5_13_6_133		type VI secretion ATPase, ClpV1 family	52	49.0566	154	69.6833	0.000476516	0.000379934
CXZX01000039.1_15		type VI secretion ATPase, ClpV1 family	52	49.0566	154	69.6833	0.000476516	0.000379934
CYAS01000042.1_15		type VI secretion ATPase, ClpV1 family	52	49.0566	154	69.6833	0.000476516	0.000379934
gi|260853213|ref|NC_013361.1|_219		type VI secretion ATPase, ClpV1 family	52	49.0566	154	69.6833	0.000476516	0.000379934
C751_03_320_1		Y_Y_Y domain protein	41	38.6792	153	69.2308	2.6909e-07	1.89304e-07
061_15_42_25		aldose 1-epimerase family protein	45	42.4528	153	69.2308	6.2867e-06	6.40828e-06
061_15_42_30		transcriptional regulator family protein	48	45.283	153	69.2308	5.26559e-05	5.46752e-05
103338_12_93		sugar (Glycoside-Pentoside-Hexuronide) transporter domain protein	44	41.5094	151	68.3258	6.61441e-06	6.98749e-06
CYAS01000149.1_1		RHS Repeat family protein	44	41.5094	151	68.3258	6.61441e-06	6.98749e-06
CYAS01000035.1_20		glycosyl hydrolases 31 family protein	45	42.4528	151	68.3258	1.37137e-05	1.22701e-05
803_12_71_23		transposase family protein	40	37.7358	150	67.8733	4.41136e-07	3.74313e-07
303145_57_21		phage tail tape measure protein, lambda family	45	42.4528	150	67.8733	1.99968e-05	1.41546e-05
CYCT01000299.1_1		RHS Repeat family protein	45	42.4528	150	67.8733	1.99968e-05	1.41546e-05
CYAQ01000095.1_1		phage terminase large subunit family protein	48	45.283	150	67.8733	0.000149863	0.000109735
307_13_84_5		conserved hypothetical protein	38	35.8491	149	67.4208	1.28376e-07	1.07032e-07
CYCF01000053.1_13		putative membrane protein	38	35.8491	149	67.4208	1.28376e-07	1.07032e-07
488_15_41_23		sugar (Glycoside-Pentoside-Hexuronide) transporter domain protein	42	39.6226	149	67.4208	3.25838e-06	2.5086e-06
CYGH01000015.1_53		oligogalacturonate-specific porin family protein	42	39.6226	149	67.4208	3.25838e-06	2.5086e-06
CYGQ01000028.1_33		oligogalacturonate-specific porin family protein	42	39.6226	149	67.4208	3.25838e-06	2.5086e-06
ctg7180000007287_72		oligogalacturonate-specific porin family protein	42	39.6226	148	66.9683	4.84548e-06	4.44943e-06
CXZR01000003.1_254		conserved hypothetical protein	33	31.1321	147	66.5158	3.5969e-09	1.91343e-09
061_15_135_3		conserved hypothetical protein	35	33.0189	147	66.5158	2.29567e-08	1.54367e-08
CYDK01000068.1_2		conserved hypothetical protein	35	33.0189	147	66.5158	2.29567e-08	1.54367e-08
gi|260866153|ref|NC_013364.1|_2396		conserved hypothetical protein	35	33.0189	147	66.5158	2.29567e-08	1.54367e-08
061_15_155_1		putative membrane protein	42	39.6226	147	66.5158	7.14698e-06	5.03143e-06
gi|260853213|ref|NC_013361.1|_3364		elongation factor Tu GTP binding domain protein	43	40.566	147	66.5158	1.47823e-05	1.40031e-05
CYBG01000049.1_16		phage tail tape measure protein, lambda family	44	41.5094	147	66.5158	2.9877e-05	2.45086e-05
C743_03_89_1		enterobacterial Ail/Lom family protein	46	43.3962	147	66.5158	0.000113914	0.000110038
061_15_42_26		conserved hypothetical protein	45	42.4528	146	66.0633	8.33035e-05	7.01669e-05
DEC5B_c85_2		phage tail tape measure protein, lambda family	45	42.4528	145	65.6109	0.000116687	0.000115892
CYBN01000199.1_1		conserved hypothetical protein	42	39.6226	144	65.1584	2.18668e-05	1.61255e-05
CXZN01000129.1_1		hypothetical protein	43	40.566	144	65.1584	4.36466e-05	4.37344e-05
CYEZ01000019.1_109		hypothetical protein	44	41.5094	144	65.1584	8.512e-05	7.33382e-05
CYEW01000237.1_2		hypothetical protein	38	35.8491	142	64.2534	2.42662e-06	1.71983e-06
482_13_44_1		transposase DDE domain protein	26	24.5283	141	63.8009	6.51541e-11	1.97028e-11
CYAV01000177.1_1		tape measure domain protein	35	33.0189	141	63.8009	3.26313e-07	2.61199e-07
CYGO01000099.1_1		RHS Repeat family protein	37	34.9057	141	63.8009	1.65031e-06	1.02637e-06
061_15_157_2		phage minor tail family protein	40	37.7358	141	63.8009	1.56773e-05	1.04559e-05
100329_166_16		HNH endonuclease family protein	41	38.6792	141	63.8009	3.16627e-05	2.79165e-05
CXZX01000090.1_2		HNH endonuclease family protein	41	38.6792	141	63.8009	3.16627e-05	2.79165e-05
106_12_208_1		CPS-53 (KpLE1) prophage, predicted domain protein	36	33.9623	140	63.3484	1.11265e-06	9.34471e-07
803_12_223_1		conserved hypothetical protein	36	33.9623	139	62.8959	1.65452e-06	1.03807e-06
488_15_256_1		conserved hypothetical protein	40	37.7358	139	62.8959	3.18693e-05	2.88727e-05
C341_10_125_38		conserved hypothetical protein	42	39.6226	139	62.8959	0.000121228	8.61078e-05
DEC4C_rep_c158_3		putative head-tail adaptor domain protein	43	40.566	139	62.8959	0.000228235	0.00021104
CYBS01000031.1_2		endodeoxyribonuclease RusA family protein	34	32.0755	138	62.4434	4.92177e-07	2.9611e-07
DEC11A_c48_22		endodeoxyribonuclease RusA family protein	34	32.0755	138	62.4434	4.92177e-07	2.9611e-07
234_12_200_2		phage minor tail family protein	37	34.9057	138	62.4434	5.24546e-06	3.44334e-06
061_15_159_5		phage gp6-like head-tail connector family protein	42	39.6226	138	62.4434	0.000167103	0.000135446
DEC9D_c74_36		hypothetical protein	42	39.6226	138	62.4434	0.000167103	0.000135446
C354_03B_307_1		phage head-tail joining family protein	43	40.566	138	62.4434	0.000310989	0.000227021
CYBM01000008.1_191		bacteriophage lysis family protein	43	40.566	137	61.991	0.000420834	0.0003494
CYAM01000008.1_117		endodeoxyribonuclease RusA family protein	32	30.1887	136	61.5385	2.095e-07	1.46468e-07
CYEY01000070.1_6		conserved hypothetical protein	44	41.5094	136	61.5385	0.00100489	0.000852031
CYBU01000065.1_1		hypothetical protein	43	40.566	135	61.086	0.000755134	0.000574043
196_16_40_39		endodeoxyribonuclease RusA family protein	34	32.0755	134	60.6335	2.38251e-06	1.84845e-06
CYFD01000096.1_1		conserved hypothetical protein	41	38.6792	134	60.6335	0.000309524	0.000233067
CYGQ01000012.1_117		hypothetical protein	39	36.7925	133	60.181	0.000119934	8.92081e-05
ctg7180000007291_24		conserved hypothetical protein	42	39.6226	133	60.181	0.000750826	0.000580074
803_12_113_3		terminase small subunit	36	33.9623	132	59.7285	2.18432e-05	1.83043e-05
148_12_80_8	nleA	hypothetical protein	39	36.7925	132	59.7285	0.000164277	0.000142113
CXZX01000063.1_22		phage tail tape measure protein, lambda family	40	37.7358	132	59.7285	0.000306614	0.000234784
CYAZ01000167.1_5		conserved hypothetical protein	41	38.6792	132	59.7285	0.000558725	0.000389877
061_15_27_7		putative cPS-53 (KpLE1) prophage, predicted protein	42	39.6226	131	59.276	0.00130807	0.000937577
CYDH01000015.1_1		fibronectin type III family protein	29	27.3585	130	58.8235	1.88614e-07	8.59407e-08
DEC4A_c8_101		transposase DDE domain protein	30	28.3019	129	58.371	6.56403e-07	3.21953e-07
CXZX01000093.1_3		bor family protein	39	36.7925	129	58.371	0.000406217	0.00036766
234_12_107_2		putative membrane protein	36	33.9623	128	57.9186	8.24424e-05	5.60528e-05
C743_03_185_1		hypothetical protein	2	1.88679	126	57.0136	3.76782e-21	4.40237e-26
CYCQ01000119.1_2		phage major capsid protein, HK97 family	29	27.3585	126	57.0136	9.17769e-07	5.33205e-07
CYBJ01000078.1_3		phage portal protein, HK97 family	36	33.9623	125	56.5611	0.000209059	0.000149366
CYBN01000137.1_5		conserved hypothetical protein	36	33.9623	125	56.5611	0.000209059	0.000149366
P163_1_7_86		putative carboxymethylenebutenolidase	37	34.9057	125	56.5611	0.000388421	0.000254475
gi|192932142|gb|AAJV02000002.1|_2		resolvase, N terminal domain protein	37	34.9057	125	56.5611	0.000388421	0.000254475
CYDN01000210.1_1		outer membrane beta-barrel domain protein	39	36.7925	125	56.5611	0.00124529	0.000930393
ctg7180000006174_4		fibronectin type III family protein	30	28.3019	124	56.1086	4.29166e-06	3.23783e-06
CYFR01000111.1_6		fibronectin type III family protein	31	29.2453	124	56.1086	9.19582e-06	5.98982e-06
ctg7180000007275_41		conserved hypothetical protein	36	33.9623	124	56.1086	0.000281656	0.000232723
CYFD01000041.1_1		conserved hypothetical protein	37	34.9057	124	56.1086	0.000517583	0.000381659
061_15_140_4		immunoglobulin domain protein	30	28.3019	123	55.6561	6.13438e-06	3.44408e-06
CYGQ01000069.1_4		phage tail family protein	31	29.2453	123	55.6561	1.3004e-05	1.02301e-05
CXZF01000021.1_57		phage Terminase family protein	33	31.1321	123	55.6561	5.40178e-05	3.3355e-05
C343_08_386_1		conserved hypothetical protein	38	35.8491	123	55.6561	0.00121573	0.000921972
061_15_154_2		putative anti-adapter protein IraM	36	33.9623	122	55.2036	0.000502248	0.000376165
CYCE01000025.1_16		fibronectin type III domain protein	26	24.5283	121	54.7511	5.07081e-07	2.52068e-07
CXZC01000017.1_3		phage tail family protein	27	25.4717	121	54.7511	1.17292e-06	5.33942e-07
CYAL01000129.1_1		phage major capsid protein, HK97 family	27	25.4717	121	54.7511	1.17292e-06	5.33942e-07
CYCE01000018.1_7		transposase DDE domain protein	27	25.4717	121	54.7511	1.17292e-06	5.33942e-07
654_12_15_123		phage tail tape measure protein, lambda family	33	31.1321	121	54.7511	0.000101638	8.54786e-05
CYCH01000153.1_1		phage Terminase family protein	34	32.0755	121	54.7511	0.000194989	0.000143819
CYEO01000125.1_2		phage major capsid protein, HK97 family	27	25.4717	120	54.2986	1.70048e-06	9.10458e-07
CYGQ01000021.1_7		phage integrase family protein	29	27.3585	120	54.2986	8.20172e-06	5.54289e-06
061_15_142_4		immunoglobulin domain protein	30	28.3019	120	54.2986	1.72928e-05	1.03632e-05
C9_92_80_229		dinI-like family protein	34	32.0755	120	54.2986	0.000262288	0.000226441
106_12_147_1		fibronectin type III family protein	35	33.0189	120	54.2986	0.000485182	0.000369372
gi|16445223|ref|NC_002655.2|_824		fibronectin type III family protein	31	29.2453	118	53.3937	6.73695e-05	4.97028e-05
CYEQ01000058.1_1		exonuclease family protein	32	30.1887	118	53.3937	0.000131815	8.6855e-05
128_11_10_1		hypothetical protein	32	30.1887	117	52.9412	0.000178137	0.000136187
629_12_106_1		lexA DNA binding domain protein	33	31.1321	117	52.9412	0.000335869	0.000230195
CYDK01000070.1_1		collagen triple helix repeat family protein	35	33.0189	117	52.9412	0.00110482	0.000879464
CYAS01000038.1_3		hypothetical protein	28	26.4151	116	52.4887	1.5152e-05	9.29862e-06
CYFK01000198.1_1		hypothetical protein	28	26.4151	116	52.4887	1.5152e-05	9.29862e-06
504_13_64_1		phage Terminase family protein	33	31.1321	115	52.0362	0.000590429	0.00037685
C717_10_295_2		kilA-N domain protein	31	29.2453	114	51.5837	0.000226935	0.00014007
105_15_83_7		transposase C of IS166 homeodomain protein	22	20.7547	113	51.1312	3.35919e-07	1.08293e-07
20_12_5_206		single-stranded DNA-binding family protein	30	28.3019	113	51.1312	0.00015924	0.000126761
447_15_4_343		DDE_Tnp_1-associated family protein	29	27.3585	112	50.6787	0.000110507	7.58566e-05
103338_23_6		kilA-N domain protein	30	28.3019	112	50.6787	0.000213951	0.000133152
C086_10_142_1		transposase IS66 family protein	25	23.5849	109	49.3213	1.6383e-05	8.03902e-06
CYGH01000006.1_323		fibronectin type III family protein	28	26.4151	109	49.3213	0.000139091	7.74669e-05
CYBD01000097.1_1		conserved hypothetical protein	30	28.3019	109	49.3213	0.000502738	0.00032994
CYEO01000064.1_11		single-stranded DNA-binding family protein	31	29.2453	109	49.3213	0.000917321	0.000786778
CYFP01000114.1_2		conserved hypothetical protein	25	23.5849	108	48.8688	2.27271e-05	1.30481e-05
CYGJ01000001.1_285		hypothetical protein	28	26.4151	108	48.8688	0.000186946	0.000118535
DEC5C_c1_156		bacterial Ig-like domain family protein	29	27.3585	108	48.8688	0.000356548	0.000209205
061_15_134_3		conserved hypothetical protein	31	29.2453	108	48.8688	0.00119404	0.000814874
CYFA01000039.1_1		hypothetical protein	23	21.6981	107	48.4163	6.78977e-06	3.68749e-06
159_12_104_2		conserved hypothetical protein	22	20.7547	105	47.5113	6.02782e-06	3.3148e-06
CYDT01000086.1_1		conserved hypothetical protein	25	23.5849	105	47.5113	5.88586e-05	3.62165e-05
CYAZ01000194.1_1		hypothetical protein	28	26.4151	104	47.0588	0.00057982	0.000450715
CYEN01000008.1_8		ninB family protein	25	23.5849	103	46.6063	0.00010827	6.0966e-05
CXZC01000018.1_6		hypothetical protein	27	25.4717	103	46.6063	0.000408537	0.000277178
CYGQ01000029.1_22		hypothetical protein	28	26.4151	103	46.6063	0.000759876	0.000472997
CXZX01000089.1_6		phage tail tape measure protein, lambda family	23	21.6981	102	46.1538	3.50233e-05	1.85527e-05
307_13_91_1		fibronectin type III domain protein	26	24.5283	102	46.1538	0.000284301	0.000169467
061_15_48_8		conserved hypothetical protein	24	22.6415	100	45.2489	0.000132354	8.80329e-05
CYAT01000128.1_4		single-strand binding family protein	24	22.6415	100	45.2489	0.000132354	8.80329e-05
CYBM01000085.1_1		phage tail family protein	21	19.8113	99	44.7964	1.99866e-05	9.01964e-06
488_15_149_1		kilA-N domain protein	20	18.8679	98	44.3439	1.26009e-05	4.85612e-06
100329_73_15		transposase IS66 family protein	22	20.7547	98	44.3439	5.82204e-05	2.85284e-05
CYEO01000087.1_5		phage tail tape measure protein, lambda family	23	21.6981	98	44.3439	0.000119287	8.05246e-05
C341_10_332_45	opsB	T3SS effector OspB domain protein	26	24.5283	98	44.3439	0.000852931	0.000618351
CYAQ01000086.1_9		phage tail tape measure protein, lambda family	23	21.6981	97	43.8914	0.000160149	8.43885e-05
gi|260853213|ref|NC_013361.1|_2564		fibronectin type III family protein	24	22.6415	97	43.8914	0.000314712	0.000222325
CXZK01000055.1_3		DDE_Tnp_1-associated family protein	16	15.0943	96	43.4389	8.18005e-07	2.36539e-07
C82_11_24_1		hypothetical protein	25	23.5849	96	43.4389	0.000784597	0.000576911
DEC4A_c128_21		phage tail tape measure protein, lambda family	23	21.6981	95	42.9864	0.00028465	0.000204237
gi|193071917|ref|NZ_AAJW02000118.1|_1		conserved hypothetical protein	24	22.6415	95	42.9864	0.000547613	0.000351336
CYGQ01000087.1_2		phage tail tape measure protein, lambda family	25	23.5849	95	42.9864	0.00102156	0.000607039
159_12_8_183		conserved hypothetical protein	13	12.2642	94	42.5339	9.57797e-08	1.75447e-08
289_13_5_91		phage integrase family protein	24	22.6415	94	42.5339	0.000717327	0.000535429
C238_91_293_2		kilA-N domain protein	25	23.5849	94	42.5339	0.00132389	0.000890058
CYCM01000028.1_8		conserved hypothetical protein	24	22.6415	93	42.0814	0.000935294	0.0005577
C170_11_310_1		conserved hypothetical protein	23	21.6981	92	41.629	0.000651566	0.000494191
061_15_1_41		putative transcriptional regulator domain protein	24	22.6415	92	41.629	0.00121388	0.000823822
CYCA01000119.1_3		fibronectin type III domain protein	19	17.9245	91	41.1765	5.33687e-05	3.13918e-05
CYGQ01000108.1_5	sul2	sulfonamide resistance domain protein	16	15.0943	90	40.724	6.53077e-06	2.34862e-06
P149_8_230_1		conserved hypothetical protein	21	19.8113	90	40.724	0.000302341	0.000170774
CYGQ01000110.1_2		extended spectrum beta-lactamase domain protein	18	16.9811	89	40.2715	4.59127e-05	1.77317e-05
100329_76_16		dihydropteroate synthase	16	15.0943	88	39.819	1.26167e-05	4.21712e-06
CYGQ01000108.1_1		beta-lactamase enzyme family protein	18	16.9811	88	39.819	6.23872e-05	2.77976e-05
100329_76_18	aph(6)-Id	aminoglycoside/hydroxyurea antibiotic resistance kinase family protein	12	11.3208	86	38.914	6.72989e-07	1.5547e-07
100329_76_20	blaTEM-1	beta-lactamase family protein	18	16.9811	86	38.914	0.000113726	4.78407e-05
061_15_27_11		pyocin activator PrtN family protein	16	15.0943	85	38.4615	3.28373e-05	1.21202e-05
103338_23_23		pyocin activator PrtN family protein	16	15.0943	85	38.4615	3.28373e-05	1.21202e-05
159_12_97_2		conserved hypothetical protein	18	16.9811	85	38.4615	0.000152573	7.38065e-05
061_15_148_2		conserved hypothetical protein	20	18.8679	84	38.009	0.00080262	0.000569083
CYCE01000037.1_14		putative yubE protein	20	18.8679	84	38.009	0.00080262	0.000569083
477_12_14_1		phage integrase family protein	16	15.0943	83	37.5566	6.08665e-05	3.23076e-05
CYAV01000022.1_1		hypothetical protein	16	15.0943	82	37.1041	8.23613e-05	3.33895e-05
100329_197_3		transposase C of IS166 homeodomain protein	8	7.54717	80	36.1991	9.55968e-08	9.94341e-09
CXZX01000013.1_5		conserved hypothetical protein	17	16.0377	79	35.7466	0.000410354	0.000252224
CXZO01000061.1_1		DDE domain protein	18	16.9811	78	35.2941	0.00106075	0.000692088
CXZX01000013.1_4		AP2 domain protein	18	16.9811	78	35.2941	0.00106075	0.000692088
061_15_41_13		salicylate synthase	18	16.9811	77	34.8416	0.00137607	0.000727374
CYBQ01000013.1_42		helix-turn-helix domain protein	12	11.3208	74	33.4842	3.67966e-05	1.36587e-05
061_15_27_5		helix-turn-helix domain protein	17	16.0377	74	33.4842	0.00156064	0.00093693
061_15_27_6		cro/C1-type HTH DNA-binding domain protein	17	16.0377	74	33.4842	0.00156064	0.00093693
CYCM01000078.1_16		conserved hypothetical protein	17	16.0377	74	33.4842	0.00156064	0.00093693
CXZY01000062.1_13		paaX-like family protein	12	11.3208	73	33.0317	5.01292e-05	1.46189e-05
CYAT01000030.1_2		transposase IS200 like family protein	1	0.943396	72	32.5792	3.20917e-10	2.28658e-13
C154_11_36_2		putative membrane protein	16	15.0943	72	32.5792	0.00135669	0.00081438
CYGQ01000044.1_26		group II intron, maturase-specific domain protein	12	11.3208	71	32.1267	9.20175e-05	3.78568e-05
C142_2_97_5		reverse transcriptase family protein	13	12.2642	71	32.1267	0.000205128	8.03836e-05
CYCM01000095.1_1		conserved hypothetical protein	13	12.2642	71	32.1267	0.000205128	8.03836e-05
CYCX01000077.1_1		group II intron, maturase-specific domain protein	13	12.2642	71	32.1267	0.000205128	8.03836e-05
061_15_27_12		conserved hypothetical protein	14	13.2075	71	32.1267	0.000437646	0.000243421
C142_2_97_4		reverse transcriptase family protein	14	13.2075	71	32.1267	0.000437646	0.000243421
CYDD01000021.1_67		prophage CP4-57 regulatory family protein	12	11.3208	70	31.6742	0.000123985	4.04735e-05
54_12_127_3		hypothetical protein	14	13.2075	70	31.6742	0.000577001	0.000254641
CYFN01000161.1_4		hypothetical protein	15	14.1509	70	31.6742	0.00116669	0.00070009
C144_1_29_1		conserved hypothetical protein	12	11.3208	69	31.2217	0.000166448	6.32193e-05
061_15_10_99		conserved hypothetical protein	13	12.2642	69	31.2217	0.000363113	0.000201474
100329_133_17		resolvase, N terminal domain protein	13	12.2642	69	31.2217	0.000363113	0.000201474
CXZW01000050.1_6		helix-turn-helix domain of resolvase family protein	13	12.2642	69	31.2217	0.000363113	0.000201474
gi|193070404|ref|NZ_AAJW02000029.1|_2		conserved hypothetical protein	9	8.49057	68	30.7692	1.66983e-05	3.35935e-06
401140_12_10		HNH endonuclease family protein	13	12.2642	68	30.7692	0.00048039	0.000207065
100329_49_19		putative tail component	13	12.2642	67	30.3167	0.000633147	0.000318589
ctg7180000007291_45		phage tail assembly protein T	12	11.3208	66	29.8643	0.000393955	0.000165363
061_15_114_6		phage DNA packaging Nu1 family protein	9	8.49057	65	29.4118	4.30068e-05	9.96805e-06
CYBY01000029.1_1		conserved hypothetical protein	13	12.2642	65	29.4118	0.0010874	0.000512446
CYCV01000001.1_4		conserved hypothetical protein	13	12.2642	65	29.4118	0.0010874	0.000512446
100329_83_8		parB/RepB/Spo0J family partition domain protein	8	7.54717	63	28.5068	3.18838e-05	6.74092e-06
128_11_64_3		parB/RepB/Spo0J family partition domain protein	8	7.54717	63	28.5068	3.18838e-05	6.74092e-06
C527_94_84_4		parB/RepB/Spo0J family partition domain protein	8	7.54717	63	28.5068	3.18838e-05	6.74092e-06
CYCE01000043.1_14		parB/RepB/Spo0J family partition domain protein	8	7.54717	63	28.5068	3.18838e-05	6.74092e-06
CYCE01000043.1_15		cobQ/CobB/MinD/ParA nucleotide binding domain protein	8	7.54717	63	28.5068	3.18838e-05	6.74092e-06
100329_76_17		phosphotransferase enzyme family protein	10	9.43396	63	28.5068	0.000187852	6.21869e-05
100329_83_7		AAA domain protein	8	7.54717	62	28.0543	4.3576e-05	1.12305e-05
C527_94_84_3		cobQ/CobB/MinD/ParA nucleotide binding domain protein	8	7.54717	62	28.0543	4.3576e-05	1.12305e-05
CYAC01000086.1_1		RHS repeat-associated core domain protein	4	3.77358	61	27.6018	9.31184e-07	4.28947e-08
061_15_86_7		RTX toxin acyltransferase family protein	11	10.3774	61	27.6018	0.000736201	0.000330985
C262_10_93_9		phage Terminase family protein	12	11.3208	61	27.6018	0.00153824	0.000991977
CXZS01000007.1_7		conserved hypothetical protein	12	11.3208	61	27.6018	0.00153824	0.000991977
CYGH01000010.1_4		phage terminase, small subunit, P27 family	12	11.3208	61	27.6018	0.00153824	0.000991977
CYGQ01000044.1_11		putative predicted protein	10	9.43396	60	27.1493	0.000445473	0.00016508
061_15_86_4		type I secretion membrane fusion , HlyD family protein	11	10.3774	60	27.1493	0.000967258	0.000516355
105_15_82_4		phosphoadenosine phosphosulfate reductase family protein	9	8.49057	59	26.6968	0.000260782	0.000123285
307_13_41_18		PP-loop family protein	9	8.49057	59	26.6968	0.000260782	0.000123285
366_12_48_24		PP-loop family protein	9	8.49057	59	26.6968	0.000260782	0.000123285
CXZQ01000021.1_55		phosphoadenosine phosphosulfate reductase family protein	9	8.49057	59	26.6968	0.000260782	0.000123285
061_15_86_6		RTX C-terminal domain protein	11	10.3774	59	26.6968	0.00126623	0.000541193
061_15_86_5		type I secretion system ATPase family protein	11	10.3774	58	26.2443	0.0016516	0.000814124
CYBE01000131.1_1		conserved hypothetical protein	5	4.71698	57	25.7919	1.083e-05	1.6172e-06
061_15_113_8		phage antirepressor KilAC domain protein	5	4.71698	56	25.3394	1.49681e-05	1.67464e-06
103338_65_6	espW	hypothetical protein	8	7.54717	56	25.3394	0.000265585	8.85192e-05
CYBK01000014.1_66		HNH endonuclease family protein	8	7.54717	56	25.3394	0.000265585	8.85192e-05
CYDD01000012.1_101		RHS repeat-associated core domain protein	2	1.88679	55	24.8869	6.50275e-07	1.34937e-08
CYCE01000052.1_2		conserved hypothetical protein	9	8.49057	55	24.8869	0.000811163	0.000320243
CYGQ01000044.1_1		conserved hypothetical protein	5	4.71698	53	23.9819	3.88706e-05	5.26934e-06
100329_76_23		bacterial regulatory, tetR family protein	8	7.54717	53	23.9819	0.000627895	0.000235788
CYFT01000109.1_5		bacterial regulatory, tetR family protein	8	7.54717	53	23.9819	0.000627895	0.000235788
DEC11A_c104_2	tetA	multidrug resistance family protein	8	7.54717	53	23.9819	0.000627895	0.000235788
C93_11_196_1		ash family protein	4	3.77358	52	23.5294	1.85448e-05	2.83847e-06
061_15_27_14		conserved hypothetical protein	9	8.49057	52	23.5294	0.00183339	0.000804475
C1214_90_383_5		phage C family protein	0	0	51	23.0769	1.78307e-07	3.95205e-10
C1214_90_383_6		bacteriophage scaffolding D family protein	0	0	51	23.0769	1.78307e-07	3.95205e-10
C1214_90_383_7		DNA-binding protein J	0	0	51	23.0769	1.78307e-07	3.95205e-10
C12_92_131_2		bacteriophage K family protein	0	0	51	23.0769	1.78307e-07	3.95205e-10
CYCV01000004.1_15		HNH endonuclease family protein	5	4.71698	51	23.0769	7.24436e-05	1.49032e-05
CYBS01000019.1_47		conserved hypothetical protein	8	7.54717	51	23.0769	0.00109637	0.000395028
C743_03_172_1		microvirus H family protein	0	0	50	22.6244	2.51414e-07	8.31156e-10
100329_97_4		tonB-dependent siderophore receptor family protein	5	4.71698	50	22.6244	9.84963e-05	2.62856e-05
100329_97_5		FAD-NAD(P)-binding family protein	5	4.71698	50	22.6244	9.84963e-05	2.62856e-05
100329_97_6		iucA / IucC family protein	5	4.71698	50	22.6244	9.84963e-05	2.62856e-05
100329_97_7		acetyltransferase domain protein	5	4.71698	50	22.6244	9.84963e-05	2.62856e-05
100329_97_9		major Facilitator Superfamily protein	5	4.71698	50	22.6244	9.84963e-05	2.62856e-05
CYBH01000047.1_4		tonB-dependent siderophore receptor family protein	5	4.71698	50	22.6244	9.84963e-05	2.62856e-05
CYCM01000063.1_1		conserved hypothetical protein	6	5.66038	50	22.6244	0.000257682	6.91558e-05
100329_168_1	iha	outer membrane insertion C-terminal signal domain protein	7	6.60377	50	22.6244	0.000629603	0.000274976
CYDF01000126.1_2		hypothetical protein	7	6.60377	50	22.6244	0.000629603	0.000274976
100329_97_8		ferric iron reductase FhuF-like transporter family protein	5	4.71698	49	22.1719	0.000133555	2.60377e-05
061_15_9_42		ATP-dependent Lon protease family protein	7	6.60377	49	22.1719	0.000835108	0.000280757
CYCG01000031.1_6		integron integrase family protein	7	6.60377	49	22.1719	0.000835108	0.000280757
CYEZ01000018.1_10		lon protease (S16) C-terminal proteolytic domain protein	7	6.60377	49	22.1719	0.000835108	0.000280757
gi|260866153|ref|NC_013364.1|_1272		conserved hypothetical protein	7	6.60377	49	22.1719	0.000835108	0.000280757
061_15_9_37		conserved hypothetical protein	8	7.54717	49	22.1719	0.00188929	0.000946227
061_15_9_44		conserved hypothetical protein	6	5.66038	48	21.7195	0.000462451	0.000193645
061_15_9_45		conserved hypothetical protein	6	5.66038	48	21.7195	0.000462451	0.000193645
061_15_9_46		hypothetical protein	6	5.66038	48	21.7195	0.000462451	0.000193645
CXZW01000040.1_19		conserved hypothetical protein	7	6.60377	48	21.7195	0.00110423	0.00044071
061_15_9_43		PLD-like domain protein	6	5.66038	47	21.267	0.000616811	0.000190698
061_15_9_41		pglZ domain protein	7	6.60377	47	21.267	0.00145548	0.000705715
C1214_90_383_4		bacteriophage replication gene A family protein	0	0	46	20.8145	9.72328e-07	3.15792e-09
C283_09_17_1		hypothetical protein	4	3.77358	46	20.8145	0.000121285	2.55594e-05
061_15_9_39		hypothetical protein	7	6.60377	46	20.8145	0.00191236	0.000728071
CYAZ01000080.1_4		hypothetical protein	7	6.60377	46	20.8145	0.00191236	0.000728071
CYFE01000152.1_5		conserved hypothetical protein	7	6.60377	46	20.8145	0.00191236	0.000728071
CXZW01000026.1_66		phage antitermination Q family protein	5	4.71698	45	20.362	0.000439369	0.000122685
CYBN01000156.1_6		RIO1 family protein	6	5.66038	45	20.362	0.00108763	0.000507608
CYCF01000042.1_4		polysaccharide deacetylase family protein	6	5.66038	45	20.362	0.00108763	0.000507608
CYDG01000075.1_10		RIO1 family protein	6	5.66038	45	20.362	0.00108763	0.000507608
100329_6_84		conserved hypothetical protein	1	0.943396	44	19.9095	7.17759e-06	1.86009e-07
CYCO01000014.1_133		phage antitermination Q family protein	5	4.71698	44	19.9095	0.000587705	0.000204822
DEC9A_c103_4		conserved hypothetical protein	6	5.66038	44	19.9095	0.00143782	0.000508544
CYFC01000005.1_68		RHS repeat-associated core domain protein	2	1.88679	43	19.457	3.39229e-05	1.99757e-06
gi|194430527|ref|NZ_AAJX02000086.1|_1		EAL domain protein	4	3.77358	43	19.457	0.000299793	7.39528e-05
100329_97_10		conserved hypothetical protein	5	4.71698	43	19.457	0.000783961	0.000211778
C347_93_11_5		hypothetical protein	5	4.71698	43	19.457	0.000783961	0.000211778
C1214_90_383_2		major spike protein G	0	0	42	19.0045	3.63747e-06	2.14758e-08
C1244_91_86_2		capsid protein F	0	0	42	19.0045	3.63747e-06	2.14758e-08
CYGH01000004.1_429		fibronectin type III family protein	4	3.77358	42	19.0045	0.000403316	0.000128778
CXZW01000040.1_7		conserved hypothetical protein	5	4.71698	42	19.0045	0.00104286	0.000336604
103338_17_65		RHS repeat-associated core domain protein	2	1.88679	41	18.552	6.35868e-05	5.98859e-06
803_12_164_1		conserved hypothetical protein	4	3.77358	41	18.552	0.000541225	0.000126564
C354_03B_200_29		RHS repeat-associated core domain protein	5	4.71698	41	18.552	0.00138341	0.000547644
CYDL01000065.1_2		outer membrane beta-barrel domain protein	5	4.71698	41	18.552	0.00138341	0.000547644
DEC5B_c11_85		RHS repeat-associated core domain protein	5	4.71698	41	18.552	0.00138341	0.000547644
CYFA01000040.1_1		HTH-like domain protein	4	3.77358	40	18.0995	0.000724459	0.000208528
C743_03_242_1		UV protection and mutation domain protein	5	4.71698	40	18.0995	0.00183	0.00090983
DEC4C_c5_227		RHS repeat-associated core domain protein	5	4.71698	40	18.0995	0.00183	0.00090983
gi|193066877|ref|NZ_AAJW02000001.1|_201		RHS repeat-associated core domain protein	1	0.943396	39	17.6471	3.55666e-05	2.28978e-06
gi|192926242|gb|AAJV02000042.1|_2		RHS repeat-associated core domain protein	3	2.83019	39	17.6471	0.000354642	6.89283e-05
DEC11B_c5_157		phage terminase large subunit family protein	1	0.943396	38	17.1946	4.87026e-05	2.17332e-06
CYBN01000007.1_57		conserved hypothetical protein	4	3.77358	38	17.1946	0.00128819	0.000356009
DEC9C_c2_238		RHS repeat-associated core domain protein	1	0.943396	37	16.7421	6.65672e-05	3.86646e-06
CXZP01000025.1_54		transposase family protein	2	1.88679	37	16.7421	0.000217966	3.33828e-05
061_15_116_4		hypothetical protein	3	2.83019	37	16.7421	0.000641623	0.000123002
CYGP01000072.1_1		antirestriction domain protein	3	2.83019	37	16.7421	0.000641623	0.000123002
DEC11B_c5_139		putative transcriptional regulatory protein	3	2.83019	37	16.7421	0.000641623	0.000123002
P047_5_108_1		tellurite resistance TerB family protein	4	3.77358	37	16.7421	0.00171117	0.000572049
DEC11A_c1_107		RHS repeat-associated core domain protein	2	1.88679	36	16.2896	0.000295095	3.4869e-05
100329_49_27		hypothetical protein	3	2.83019	36	16.2896	0.00086011	0.000200506
CXZG01000032.1_37		RHS repeat-associated core domain protein	3	2.83019	36	16.2896	0.00086011	0.000200506
CYCM01000041.1_9		hypothetical protein	3	2.83019	36	16.2896	0.00086011	0.000200506
CYAV01000106.1_7		P22AR C-terminal domain protein	4	3.77358	36	16.2896	0.00226717	0.000941212
CYAY01000024.1_2		conserved hypothetical protein	3	2.83019	34	15.3846	0.00153515	0.000579555
100329_49_28		conserved hypothetical protein	2	1.88679	33	14.9321	0.000723709	0.000177492
CYGO01000058.1_1		integrase core domain protein	2	1.88679	33	14.9321	0.000723709	0.000177492
061_15_116_5		hypothetical protein	3	2.83019	32	14.4796	0.00271513	0.000928172
100329_84_12		hypothetical protein	3	2.83019	32	14.4796	0.00271513	0.000928172
CYER01000046.1_14		phage/plasmid primase, P4 family, C-terminal domain protein	3	2.83019	32	14.4796	0.00271513	0.000928172
CYDF01000021.1_12		conserved hypothetical protein	1	0.943396	31	14.0271	0.000418291	4.06196e-05
CXZW01000050.1_7		conserved hypothetical protein	1	0.943396	30	13.5747	0.000564914	7.02243e-05
gi|260751930|ref|NC_013362.1|_5		tnpA domain protein	1	0.943396	30	13.5747	0.000564914	7.02243e-05
C354_03B_180_5		hypothetical protein	2	1.88679	30	13.5747	0.00174432	0.000504971
100329_356_2		prophage CP4-57 regulatory family protein	1	0.943396	29	13.1222	0.000761738	0.000126262
100329_76_14		putative e protein	1	0.943396	28	12.6697	0.00102557	0.000129663
100329_76_15		conserved hypothetical protein	1	0.943396	28	12.6697	0.00102557	0.000129663
CYCM01000024.1_17		conserved hypothetical protein	1	0.943396	28	12.6697	0.00102557	0.000129663
C283_09_243_1		RHS repeat-associated core domain protein	0	0	27	12.2172	0.000396416	1.9013e-05
CXZH01000038.1_35		putative transposase domain protein	0	0	26	11.7647	0.000535438	3.38906e-05
CXZF01000007.1_78		HNH endonuclease family protein	1	0.943396	26	11.7647	0.00185078	0.000376619
CYBJ01000086.1_1		phage DNA packaging Nu1 family protein	0	0	25	11.3122	0.000722335	6.33996e-05
DEC11B_rep_c315_1		hypothetical protein	0	0	25	11.3122	0.000722335	6.33996e-05
105_15_1_77		phage integrase family protein	1	0.943396	25	11.3122	0.00248098	0.000676852
CYCW01000012.1_113		conserved hypothetical protein	1	0.943396	25	11.3122	0.00248098	0.000676852
CYCZ01000003.1_79		conserved hypothetical protein	1	0.943396	25	11.3122	0.00248098	0.000676852
CYEO01000002.1_83		phage integrase family protein	1	0.943396	25	11.3122	0.00248098	0.000676852
CYFC01000001.1_159		phage integrase family protein	1	0.943396	25	11.3122	0.00248098	0.000676852
CYFK01000008.1_52		phage integrase family protein	1	0.943396	25	11.3122	0.00248098	0.000676852
DEC9A_c9_151		phage integrase family protein	1	0.943396	25	11.3122	0.00248098	0.000676852
CYFJ01000079.1_1		chloramphenicol acetyltransferase	0	0	23	10.4072	0.00131021	0.000110731
gi|260752012|ref|NC_013365.1|_137		acetyltransferase family protein	0	0	23	10.4072	0.00131021	0.000110731
CXZQ01000023.1_56		ead/Ea22-like family protein	0	0	21	9.50226	0.00236717	0.000371021
CYDD01000121.1_10		conserved hypothetical protein	0	0	21	9.50226	0.00236717	0.000371021
CXZY01000054.1_8		hypothetical protein	0	0	20	9.04977	0.00317785	0.000364979
401140_57_57		phage integrase family protein	0	0	19	8.59729	0.00426325	0.000627628
CYAJ01000024.1_68		conserved hypothetical protein	0	0	19	8.59729	0.00426325	0.000627628
CYAS01000001.1_60		regulatory phage cox family protein	0	0	19	8.59729	0.00426325	0.000627628
CYAS01000001.1_62		phage integrase family protein	0	0	19	8.59729	0.00426325	0.000627628
CYCM01000047.1_10		copper-resistance , CopA family protein	0	0	19	8.59729	0.00426325	0.000627628
CYCV01000026.1_1		transposase IS200 like family protein	0	0	19	8.59729	0.00426325	0.000627628
CYDR01000031.1_34		RHS repeat-associated core domain protein	0	0	19	8.59729	0.00426325	0.000627628
aP<0.001 are highlighted
