# Supplementary material for: Comparative genomic analysis provides insight into the phylogeny and virulence of atypical enteropathogenic Escherichia coli strains from Brazil
Source: PLoS Negl Trop Dis. 2020 Jun 1;14(6):e0008373. doi: 10.1371/journal.pntd.0008373 (PMC7289442; doi:10.1371/journal.pntd.0008373)
Supplement: S6 Table — (XLSX) [file pntd.0008373.s008.xlsx]

## Sheet: Sheet1
S6 Table: Cluster of genes differentially detected among aEPEC from Brazil and from other origins by phylogenomic lineage.
Gene cluster more prevalent among aEPEC Brazilian genomes (p<0.001)
EHEC1			(n = 5)		(n = 19)
Gene Cluster indentification	Gene	Annotation	aEPEC from Brazil		aEPEC from other origins		P valuec
			No.	%	No.	%	Chi-square with Yates correction	Two-tailed Fisher's exact test
447_15_22_32		yfbU domain protein	5	100	2	10.5263	0.00076957	0.000494071
CXZX01000087.1_9		phage repressor domain protein	5	100	2	10.5263	0.00076957	0.000494071
105_15_231_2		prophage minor tail Z family protein	5	100	1	5.26316	0.000161635	0.000141163
141_13_53_12		transposase, Mutator family protein	5	100	1	5.26316	0.000161635	0.000141163
148_12_48_29		ipaB/EvcA family protein	5	100	1	5.26316	0.000161635	0.000141163
159_12_60_6		hypothetical protein	5	100	1	5.26316	0.000161635	0.000141163
196_16_77_6		conserved hypothetical protein	5	100	1	5.26316	0.000161635	0.000141163
276_12_96_2		RIO1 family protein	5	100	1	5.26316	0.000161635	0.000141163
CYAO01000099.1_7		hypothetical protein	5	100	1	5.26316	0.000161635	0.000141163
CYCE01000044.1_7		transposase, Mutator family protein	5	100	1	5.26316	0.000161635	0.000141163
CYCV01000085.1_1		conserved hypothetical protein	5	100	1	5.26316	0.000161635	0.000141163
CYBN01000081.1_5		dihydrofolate reductase type 1	5	100	0	0	1.86758e-05	2.35272e-05
EHEC2			(n = 8)		(n = 37)
Gene Cluster indentification	Gene	Annotation	aEPEC from Brazil		aEPEC from other origins		P value
			No.	%	No.	%	Chi-square with Yates correction	Two-tailed Fisher's exact test
133_13_2_265		conserved hypothetical protein	5	62.5	0	0	7.45682e-06	4.58356e-05
803_12_76_3	toxB	cysteine protease , YopT-type domain protein	4a	50	0	0	0.000132887	0.000469814
EPEC7			(n = 7)		(n = 17)
Gene Cluster indentification	Gene	Annotation	aEPEC from Brazil		aEPEC from other origins		P value
			No.	%	No.	%	Chi-square with Yates correction	Two-tailed Fisher's exact test
061_15_14_6		fimbrial family protein	7	100	0	0	1.05801e-05	2.8893e-06
061_15_14_7		fimbrial family protein	7	100	0	0	1.05801e-05	2.8893e-06
061_15_14_8		fimbrial family protein	7	100	0	0	1.05801e-05	2.8893e-06
061_15_14_9		conserved hypothetical protein	7	100	0	0	1.05801e-05	2.8893e-06
061_15_1_14		tir chaperone family protein	7	100	0	0	1.05801e-05	2.8893e-06
061_15_21_66		alpha amylase, N-terminal ig-like domain protein	7	100	0	0	1.05801e-05	2.8893e-06
061_15_39_12		outer membrane autotransporter barrel domain protein	7	100	0	0	1.05801e-05	2.8893e-06
061_15_42_15		conserved hypothetical protein	7	100	0	0	1.05801e-05	2.8893e-06
061_15_69_10		conserved domain protein	7	100	0	0	1.05801e-05	2.8893e-06
061_15_69_11		FAD dependent oxidoreductase family protein	7	100	0	0	1.05801e-05	2.8893e-06
061_15_69_12		maleylacetoacetate isomerase	7	100	0	0	1.05801e-05	2.8893e-06
061_15_69_13		fumarylacetoacetate (FAA) hydrolase family protein	7	100	0	0	1.05801e-05	2.8893e-06
061_15_69_14		gentisate 1,2-dioxygenase	7	100	0	0	1.05801e-05	2.8893e-06
061_15_69_8		hypothetical protein	7	100	0	0	1.05801e-05	2.8893e-06
100329_169_2		secretion system effector C (SseC) like family protein	7	100	0	0	1.05801e-05	2.8893e-06
100329_169_3		enterobacterial EspB family protein	7	100	0	0	1.05801e-05	2.8893e-06
100329_207_1		sepZ family protein	7	100	0	0	1.05801e-05	2.8893e-06
100329_389_1		putative transposase	7	100	0	0	1.05801e-05	2.8893e-06
100329_46_8		conserved hypothetical protein	7	100	0	0	1.05801e-05	2.8893e-06
103338_1_135		inner membrane protein YnjI	7	100	0	0	1.05801e-05	2.8893e-06
106_12_82_1		bacterial regulatory helix-turn-helix , lysR family protein	7	100	0	0	1.05801e-05	2.8893e-06
138_13_10_40		coA-ligase family protein	7	100	0	0	1.05801e-05	2.8893e-06
148_12_48_28		hypothetical protein	7	100	0	0	1.05801e-05	2.8893e-06
148_12_52_22		hypothetical protein	7	100	0	0	1.05801e-05	2.8893e-06
159_12_38_6		SIR2-like domain protein	7	100	0	0	1.05801e-05	2.8893e-06
159_12_38_7		AAA-like domain protein	7	100	0	0	1.05801e-05	2.8893e-06
159_12_3_122		hypothetical protein	7	100	0	0	1.05801e-05	2.8893e-06
159_12_60_11		putative transposase	7	100	0	0	1.05801e-05	2.8893e-06
159_12_60_6		hypothetical protein	7	100	0	0	1.05801e-05	2.8893e-06
159_12_60_7		hypothetical protein	7	100	0	0	1.05801e-05	2.8893e-06
159_12_60_9		hypothetical protein	7	100	0	0	1.05801e-05	2.8893e-06
159_12_8_45		bacterial flagellin C-terminal helical region family protein	7	100	0	0	1.05801e-05	2.8893e-06
2362_75_c111_3		putative transposase	7	100	0	0	1.05801e-05	2.8893e-06
276_12_1_48		fimbrial family protein	7	100	0	0	1.05801e-05	2.8893e-06
372_13_58_7		hypothetical protein	7	100	0	0	1.05801e-05	2.8893e-06
401140_243_18		conserved hypothetical protein	7	100	0	0	1.05801e-05	2.8893e-06
547_13_48_4		hypothetical protein	7	100	0	0	1.05801e-05	2.8893e-06
54_12_52_1		bacterial regulatory, luxR family protein	7	100	0	0	1.05801e-05	2.8893e-06
C001_10_152_3		fimbrial family protein	7	100	0	0	1.05801e-05	2.8893e-06
C161_11_201_5		putative regulator domain protein	7	100	0	0	1.05801e-05	2.8893e-06
C341_10_384_1		phosphohydrolase domain protein	7	100	0	0	1.05801e-05	2.8893e-06
C496_10_360_1		major Facilitator Superfamily protein	7	100	0	0	1.05801e-05	2.8893e-06
C497_10_116_3		hypothetical protein	7	100	0	0	1.05801e-05	2.8893e-06
C751_03_166_10		putative membrane protein	7	100	0	0	1.05801e-05	2.8893e-06
C824_10_90_39		conserved hypothetical protein	7	100	0	0	1.05801e-05	2.8893e-06
CXZQ01000023.1_25		ATPase MipZ family protein	7	100	0	0	1.05801e-05	2.8893e-06
CXZX01000029.1_55		parB/RepB/Spo0J family partition domain protein	7	100	0	0	1.05801e-05	2.8893e-06
CXZX01000029.1_56		cobQ/CobB/MinD/ParA nucleotide binding domain protein	7	100	0	0	1.05801e-05	2.8893e-06
CXZX01000029.1_57		conserved hypothetical protein	7	100	0	0	1.05801e-05	2.8893e-06
CYAY01000065.1_17		conserved hypothetical protein	7	100	0	0	1.05801e-05	2.8893e-06
CYBI01000025.1_30		impB/mucB/samB family protein	7	100	0	0	1.05801e-05	2.8893e-06
CYBU01000067.1_5		conserved hypothetical protein	7	100	0	0	1.05801e-05	2.8893e-06
CYCE01000006.1_39		ogr/Delta-like zinc finger family protein	7	100	0	0	1.05801e-05	2.8893e-06
CYCF01000002.1_257		type IV secretion-system coupling DNA-binding domain protein	7	100	0	0	1.05801e-05	2.8893e-06
CYCF01000002.1_258		SIR2-like domain protein	7	100	0	0	1.05801e-05	2.8893e-06
CYCM01000005.1_116		espG family protein	7	100	0	0	1.05801e-05	2.8893e-06
CYCM01000005.1_140		hypothetical protein	7	100	0	0	1.05801e-05	2.8893e-06
CYCM01000005.1_149		secretion system effector C (SseC) like family protein	7	100	0	0	1.05801e-05	2.8893e-06
CYCM01000005.1_150		enterobacterial EspB family protein	7	100	0	0	1.05801e-05	2.8893e-06
CYCM01000005.1_154		espF repeat family protein	7	100	0	0	1.05801e-05	2.8893e-06
CYCM01000005.1_94		bacterial regulatory, tetR family protein	7	100	0	0	1.05801e-05	2.8893e-06
CYCM01000005.1_98		hypothetical protein	7	100	0	0	1.05801e-05	2.8893e-06
CYCM01000059.1_9		hypothetical protein	7	100	0	0	1.05801e-05	2.8893e-06
CYCO01000045.1_1		conserved hypothetical protein	7	100	0	0	1.05801e-05	2.8893e-06
CYDD01000017.1_45		hypothetical protein	7	100	0	0	1.05801e-05	2.8893e-06
CYDN01000001.1_126		translocated intimin receptor (Tir) intimin-binding domain protein	7	100	0	0	1.05801e-05	2.8893e-06
CYDN01000084.1_4		conserved hypothetical protein	7	100	0	0	1.05801e-05	2.8893e-06
CYEZ01000020.1_62		outer membrane autotransporter barrel domain protein	7	100	0	0	1.05801e-05	2.8893e-06
CYFN01000053.1_28		4Fe-4S iron sulfur cluster binding, NifH/frxC family protein	7	100	0	0	1.05801e-05	2.8893e-06
CYFN01000053.1_29		parB/RepB/Spo0J family partition domain protein	7	100	0	0	1.05801e-05	2.8893e-06
CYGH01000010.1_143		hypothetical protein	7	100	0	0	1.05801e-05	2.8893e-06
CYGQ01000004.1_135		conserved hypothetical protein	7	100	0	0	1.05801e-05	2.8893e-06
CYGQ01000020.1_55		periplasmic binding and sugar binding domain of LacI family protein	7	100	0	0	1.05801e-05	2.8893e-06
CYGQ01000020.1_56		H+ symporter family protein	7	100	0	0	1.05801e-05	2.8893e-06
CYGQ01000020.1_57		KR domain protein	7	100	0	0	1.05801e-05	2.8893e-06
CYGQ01000020.1_58		alcohol dehydrogenase GroES-like domain protein	7	100	0	0	1.05801e-05	2.8893e-06
CYGQ01000020.1_59		carbohydrate kinase, thermoresistant glucokinase family protein	7	100	0	0	1.05801e-05	2.8893e-06
CYGQ01000063.1_4		bacterial transferase hexapeptide family protein	7	100	0	0	1.05801e-05	2.8893e-06
DEC9E_c24_14		conserved hypothetical protein	7	100	0	0	1.05801e-05	2.8893e-06
P116_3_78_1		transposase IS66 family protein	7	100	0	0	1.05801e-05	2.8893e-06
gi|192926916|gb|AAJV02000028.1|_43		DDE superendonuclease family protein	7	100	0	0	1.05801e-05	2.8893e-06
gi|260853213|ref|NC_013361.1|_5423		ogr/Delta-like zinc finger family protein	7	100	0	0	1.05801e-05	2.8893e-06
gi|260853213|ref|NC_013361.1|_5424		phage polarity suppression family protein	7	100	0	0	1.05801e-05	2.8893e-06
gi|260853213|ref|NC_013361.1|_5425		phage polarity suppression family protein	7	100	0	0	1.05801e-05	2.8893e-06
gi|260853213|ref|NC_013361.1|_5426		prophage CP4-57 regulatory family protein	7	100	0	0	1.05801e-05	2.8893e-06
gi|260853213|ref|NC_013361.1|_5427		ash family protein	7	100	0	0	1.05801e-05	2.8893e-06
1014_15_22_66		traJ domain protein	7	100	1	5.88235	7.20475e-05	2.31144e-05
106_12_72_14		hypothetical protein	7	100	1	5.88235	7.20475e-05	2.31144e-05
148_12_48_29		ipaB/EvcA family protein	7	100	1	5.88235	7.20475e-05	2.31144e-05
148_12_52_4		phage integrase family protein	7	100	1	5.88235	7.20475e-05	2.31144e-05
159_12_38_8		conserved hypothetical protein	7	100	1	5.88235	7.20475e-05	2.31144e-05
402290_11_119		phage integrase family protein	7	100	1	5.88235	7.20475e-05	2.31144e-05
796_12_56_1		hypothetical protein	7	100	1	5.88235	7.20475e-05	2.31144e-05
C238_91_44_23		bacterial transferase hexapeptide family protein	7	100	1	5.88235	7.20475e-05	2.31144e-05
C260_92_18_2		immunoglobulin A1 protease family protein	7	100	1	5.88235	7.20475e-05	2.31144e-05
C347_93_113_38		conserved hypothetical protein	7	100	1	5.88235	7.20475e-05	2.31144e-05
C347_93_52_3		hypothetical protein	7	100	1	5.88235	7.20475e-05	2.31144e-05
C347_93_53_34		conserved hypothetical protein	7	100	1	5.88235	7.20475e-05	2.31144e-05
CXZG01000002.1_53		phage integrase family protein	7	100	1	5.88235	7.20475e-05	2.31144e-05
CXZX01000003.1_68		helicase conserved C-terminal domain protein	7	100	1	5.88235	7.20475e-05	2.31144e-05
CYBC01000021.1_20		phage integrase family protein	7	100	1	5.88235	7.20475e-05	2.31144e-05
CYBM01000003.1_148		conserved hypothetical protein	7	100	1	5.88235	7.20475e-05	2.31144e-05
CYCF01000002.1_256		phage integrase family protein	7	100	1	5.88235	7.20475e-05	2.31144e-05
CYEQ01000057.1_8		ipaB/EvcA family protein	7	100	1	5.88235	7.20475e-05	2.31144e-05
CYFG01000020.1_17		conserved hypothetical protein	7	100	1	5.88235	7.20475e-05	2.31144e-05
CYGN01000076.1_3		hypothetical protein	7	100	1	5.88235	7.20475e-05	2.31144e-05
CYGQ01000010.1_129		tir chaperone family protein	7	100	1	5.88235	7.20475e-05	2.31144e-05
gi|260853213|ref|NC_013361.1|_5417		conserved hypothetical protein	7	100	1	5.88235	7.20475e-05	2.31144e-05
061_15_83_13		antitoxin Phd_YefM, type II toxin-antitoxin system family protein	7	100	2	11.7647	0.000324915	0.000104015
061_15_83_14		addiction module toxin, RelE/StbE family protein	7	100	2	11.7647	0.000324915	0.000104015
061_15_98_4		addiction module toxin, RelE/StbE family protein	7	100	2	11.7647	0.000324915	0.000104015
100329_157_6		addiction module toxin, RelE/StbE family protein	7	100	2	11.7647	0.000324915	0.000104015
100329_157_7		antitoxin Phd_YefM, type II toxin-antitoxin system family protein	7	100	2	11.7647	0.000324915	0.000104015
128_11_58_6		hypothetical protein	7	100	2	11.7647	0.000324915	0.000104015
75_11_57_1		addiction module toxin, RelE/StbE family protein	7	100	2	11.7647	0.000324915	0.000104015
C001_10_159_7		addiction module toxin, RelE/StbE family protein	7	100	2	11.7647	0.000324915	0.000104015
C105_1_60_12		antitoxin Phd_YefM, type II toxin-antitoxin system family protein	7	100	2	11.7647	0.000324915	0.000104015
C105_1_60_13		addiction module toxin, RelE/StbE family protein	7	100	2	11.7647	0.000324915	0.000104015
C527_94_64_4		addiction module toxin, RelE/StbE family protein	7	100	2	11.7647	0.000324915	0.000104015
CYDD01000149.1_5		HTH-like domain protein	7	100	2	11.7647	0.000324915	0.000104015
CYGH01000010.1_144		antitoxin Phd_YefM, type II toxin-antitoxin system family protein	7	100	2	11.7647	0.000324915	0.000104015
1014_15_42_8		hypothetical protein	7	100	3	17.6471	0.00109803	0.000346717
401140_41_1		transposase family protein	7	100	3	17.6471	0.00109803	0.000346717
629_12_80_2		transposase family protein	7	100	3	17.6471	0.00109803	0.000346717
C900_01_205_47		yagB/YeeU/YfjZ family protein	7	100	3	17.6471	0.00109803	0.000346717
CXZQ01000028.1_58		hypothetical protein	7	100	3	17.6471	0.00109803	0.000346717
CYAJ01000117.1_2		transposase family protein	7	100	3	17.6471	0.00109803	0.000346717
gi|260751835|ref|NC_013366.1|_25		putative transposase	7	100	3	17.6471	0.00109803	0.000346717
gi|260853213|ref|NC_013361.1|_1184		hypothetical protein	7	100	3	17.6471	0.00109803	0.000346717
366_12_55_29		conserved hypothetical protein	7	100	4	23.5294	0.00300897	0.000953471
410_13_27_54		hypothetical protein	7	100	4	23.5294	0.00300897	0.000953471
C1214_90_105_1		conserved hypothetical protein	7	100	4	23.5294	0.00300897	0.000953471
C155_11_17_1		hypothetical protein	7	100	4	23.5294	0.00300897	0.000953471
C166_11_247_1		hypothetical protein	7	100	4	23.5294	0.00300897	0.000953471
C343_08_268_1		putative exported protein	7	100	4	23.5294	0.00300897	0.000953471
C353_09_129_1		extended Signal Peptide of Type V secretion system family protein	7	100	4	23.5294	0.00300897	0.000953471
CXZH01000051.1_1		RHS repeat-associated core domain protein	7	100	4	23.5294	0.00300897	0.000953471
CXZX01000030.1_5		extended Signal Peptide of Type V secretion system family protein	7	100	4	23.5294	0.00300897	0.000953471
CYBG01000006.1_24		autotransporter beta-domain protein	7	100	4	23.5294	0.00300897	0.000953471
CYCZ01000067.1_1		methyltransferase domain protein	7	100	4	23.5294	0.00300897	0.000953471
DEC9E_c145_1		conserved hypothetical protein	7	100	4	23.5294	0.00300897	0.000953471
1024_15_1_27		conserved hypothetical protein	6	85.7143	0	0	0.000100566	5.20075e-05
103338_36_31		conserved hypothetical protein	6	85.7143	0	0	0.000100566	5.20075e-05
103338_36_32		hypothetical protein	6	85.7143	0	0	0.000100566	5.20075e-05
128_11_11_87		conserved hypothetical protein	6	85.7143	0	0	0.000100566	5.20075e-05
159_12_108_2		hypothetical protein	6	85.7143	0	0	0.000100566	5.20075e-05
410_13_76_12		conserved hypothetical protein	6	85.7143	0	0	0.000100566	5.20075e-05
C085_1_125_4		hypothetical protein	6	85.7143	0	0	0.000100566	5.20075e-05
C142_2_121_2		conserved hypothetical protein	6	85.7143	0	0	0.000100566	5.20075e-05
CYBJ01000043.1_11		toprim domain protein	6	85.7143	0	0	0.000100566	5.20075e-05
CYCE01000022.1_4		conserved hypothetical protein	6	85.7143	0	0	0.000100566	5.20075e-05
CYCE01000024.1_56		phage integrase family protein	6	85.7143	0	0	0.000100566	5.20075e-05
CYEO01000118.1_3		hypothetical protein	6	85.7143	0	0	0.000100566	5.20075e-05
CYER01000016.1_118		integrase core domain protein	6	85.7143	0	0	0.000100566	5.20075e-05
CYFT01000082.1_11		conserved hypothetical protein	6	85.7143	0	0	0.000100566	5.20075e-05
CYGH01000001.1_306		conserved hypothetical protein	6	85.7143	0	0	0.000100566	5.20075e-05
CYGH01000001.1_308		hypothetical protein	6	85.7143	0	0	0.000100566	5.20075e-05
DEC5A_c10_27		conserved hypothetical protein	6	85.7143	0	0	0.000100566	5.20075e-05
P192_10_171_1		ATPase family domain protein	6	85.7143	0	0	0.000100566	5.20075e-05
ctg7180000007304_5		phage integrase family protein	6	85.7143	0	0	0.000100566	5.20075e-05
gi|260853213|ref|NC_013361.1|_5428		conserved hypothetical protein	6	85.7143	0	0	0.000100566	5.20075e-05
gi|260853213|ref|NC_013361.1|_5429		putative p4 phage protein	6	85.7143	0	0	0.000100566	5.20075e-05
gi|260853213|ref|NC_013361.1|_5430		toprim domain protein	6	85.7143	0	0	0.000100566	5.20075e-05
100329_97_1		hypothetical protein	6	85.7143	1	5.88235	0.000633303	0.000346717
159_12_60_10		hypothetical protein	6	85.7143	1	5.88235	0.000633303	0.000346717
C639_08_73_3		conserved hypothetical protein	6	85.7143	1	5.88235	0.000633303	0.000346717
CXZX01000029.1_44		conserved hypothetical protein	6	85.7143	1	5.88235	0.000633303	0.000346717
CYBH01000046.1_3		putative transposase	6	85.7143	1	5.88235	0.000633303	0.000346717
CYBX01000045.1_1	sepA	outer membrane autotransporter barrel domain protein	6	85.7143	1	5.88235	0.000633303	0.000346717
CYCW01000046.1_8		putative transposase	6	85.7143	1	5.88235	0.000633303	0.000346717
CYGI01000003.1_233		putative transposase	6	85.7143	1	5.88235	0.000633303	0.000346717
061_15_48_3	espK	putative t3SS effector protein EspK	5	71.4286	0	0	0.00076957	0.000494071
100329_153_1		conserved hypothetical protein	5	71.4286	0	0	0.00076957	0.000494071
100329_153_2		HTH domain protein	5	71.4286	0	0	0.00076957	0.000494071
1014_15_33_11		conserved hypothetical protein	5	71.4286	0	0	0.00076957	0.000494071
1024_15_1_126		homeo-like domain protein	5	71.4286	0	0	0.00076957	0.000494071
1024_15_1_29		phage integrase family protein	5	71.4286	0	0	0.00076957	0.000494071
1024_15_2_489		conserved hypothetical protein	5	71.4286	0	0	0.00076957	0.000494071
128_11_129_3		conserved hypothetical protein	5	71.4286	0	0	0.00076957	0.000494071
148_12_121_1		conserved hypothetical protein	5	71.4286	0	0	0.00076957	0.000494071
159_12_3_121		hypothetical protein	5	71.4286	0	0	0.00076957	0.000494071
159_12_40_4		conserved hypothetical protein	5	71.4286	0	0	0.00076957	0.000494071
159_12_60_5		transposase domain protein	5	71.4286	0	0	0.00076957	0.000494071
519_13_119_1		HTH-like domain protein	5	71.4286	0	0	0.00076957	0.000494071
775_12_29_25		phage integrase family protein	5	71.4286	0	0	0.00076957	0.000494071
C001_10_69_1		conserved hypothetical protein	5	71.4286	0	0	0.00076957	0.000494071
C1244_91_116_5		conserved hypothetical protein	5	71.4286	0	0	0.00076957	0.000494071
C157_11_282_73		putative T3SS effector EspK domain protein	5	71.4286	0	0	0.00076957	0.000494071
C751_03_226_1		phosphotriesterase family protein	5	71.4286	0	0	0.00076957	0.000494071
CXZL01000065.1_7		DNA packaging FI family protein	5	71.4286	0	0	0.00076957	0.000494071
CYBG01000037.1_1		integrase core domain protein	5	71.4286	0	0	0.00076957	0.000494071
CYBJ01000043.1_13		conserved hypothetical protein	5	71.4286	0	0	0.00076957	0.000494071
CYBN01000064.1_3		putative T3SS effector EspK domain protein	5	71.4286	0	0	0.00076957	0.000494071
CYBY01000190.1_3		DNA packaging FI family protein	5	71.4286	0	0	0.00076957	0.000494071
CYCZ01000063.1_25		hypothetical protein	5	71.4286	0	0	0.00076957	0.000494071
CYGH01000001.1_309		AAA-like domain protein	5	71.4286	0	0	0.00076957	0.000494071
CYGH01000001.1_310		conserved hypothetical protein	5	71.4286	0	0	0.00076957	0.000494071
CYGH01000001.1_311		hypothetical protein	5	71.4286	0	0	0.00076957	0.000494071
CYGK01000001.1_12		conserved hypothetical protein	5	71.4286	0	0	0.00076957	0.000494071
CYGN01000091.1_4		hypothetical protein	5	71.4286	0	0	0.00076957	0.000494071
EPEC10			(n = 19)		(n = 30)
Gene Cluster indentification	Gene	Annotation	aEPEC from Brazil		aEPEC from other origins		P value
			No.	%	No.	%	Chi-square with Yates correction	Two-tailed Fisher's exact test
100329_14_3		glutamate decarboxylase	19	100	4	13.3333	1.81062e-08	4.69719e-10
CYBR01000006.1_1		glutamate decarboxylase	19	100	6	20	2.40508e-07	1.1649e-08
P149_8_80_9		lambda Phage CIII family protein	19	100	17	56.6667	0.00256507	0.000587124
1014_15_44_3		putative membrane protein	17	89.4737	7	23.3333	2.45023e-05	6.30991e-06
CYDC01000182.1_1		conserved hypothetical protein	17	89.4737	10	33.3333	0.000378152	0.000121039
061_15_34_18		AAA ATPase domain protein	17	89.4737	11	36.6667	0.000828073	0.000316793
CYBH01000025.1_1		phage DNA packaging Nu1 family protein	17	89.4737	11	36.6667	0.000828073	0.000316793
061_15_4_100		conserved hypothetical protein	16	84.2105	8	26.6667	0.000280342	0.000111876
061_15_4_99		aldo/keto reductase family protein	16	84.2105	8	26.6667	0.000280342	0.000111876
1014_15_29_38		putative non-LEE-encoded type III effector H	16	84.2105	8	26.6667	0.000280342	0.000111876
1024_15_10_115		aldo/keto reductase family protein	16	84.2105	8	26.6667	0.000280342	0.000111876
CYAD01000003.1_136		hypothetical protein	16	84.2105	9	30	0.000660689	0.000331219
CYGH01000002.1_403		alpha/beta hydrolase family protein	16	84.2105	10	33.3333	0.00145618	0.000967313
CYGJ01000024.1_3		CDP-alcohol phosphatidyltransferase family protein	16	84.2105	10	33.3333	0.00145618	0.000967313
CYCG01000015.1_80		glutamate decarboxylase	15	78.9474	6	20	0.000165598	7.75798e-05
CXZL01000079.1_3		transposase family protein	15	78.9474	8	26.6667	0.00104103	0.000468308
CXZX01000066.1_6		putative tyrosine kinase domain protein	15	78.9474	8	26.6667	0.00104103	0.000468308
061_15_3_26		hypothetical protein	14	73.6842	2	6.66667	5.07589e-06	1.54578e-06
CYCQ01000246.1_2		conserved hypothetical protein	14	73.6842	4	13.3333	7.31962e-05	3.64646e-05
796_12_56_1		hypothetical protein	14	73.6842	5	16.6667	0.000223945	0.000183819
141_13_24_2		conserved hypothetical protein	14	73.6842	6	20	0.000610096	0.000302431
CYBV01000006.1_222		DGQHR domain protein	14	73.6842	6	20	0.000610096	0.000302431
CYGH01000010.1_67		traM family protein	14	73.6842	6	20	0.000610096	0.000302431
DEC11A_c18_40		transposase family protein	13	68.4211	1	3.33333	4.44299e-06	1.22264e-06
CYGQ01000068.1_7		putative incF plasmid RepFIB replicon	13	68.4211	4	13.3333	0.000273452	0.00014036
061_15_4_83		copper amine oxidase N-terminal domain protein	13	68.4211	5	16.6667	0.000786623	0.000568036
100329_129_13		conserved hypothetical protein	13	68.4211	5	16.6667	0.000786623	0.000568036
CYBK01000059.1_1		putative phage integrase domain protein	13	68.4211	5	16.6667	0.000786623	0.000568036
CYBX01000066.1_3		hypothetical protein	13	68.4211	5	16.6667	0.000786623	0.000568036
196_16_59_10		integrase core domain protein	12	63.1579	1	3.33333	1.79038e-05	5.85983e-06
319_12_171_2		integrase core domain protein	12	63.1579	1	3.33333	1.79038e-05	5.85983e-06
366_12_69_12		ATPase associated with various cellular activities family protein	12	63.1579	2	6.66667	8.13175e-05	3.36829e-05
CXZX01000060.1_4		istB-like ATP binding family protein	12	63.1579	2	6.66667	8.13175e-05	3.36829e-05
CYBH01000055.1_9		AAA domain protein	12	63.1579	2	6.66667	8.13175e-05	3.36829e-05
100329_279_1		hypothetical protein	12	63.1579	3	10	0.000299457	0.000236007
CYAO01000099.1_7		hypothetical protein	12	63.1579	3	10	0.000299457	0.000236007
061_15_10_96		conserved hypothetical protein	12	63.1579	4	13.3333	0.000929079	0.000490318
061_15_10_97		conserved hypothetical protein	12	63.1579	4	13.3333	0.000929079	0.000490318
061_15_4_85		phenylacetic acid catabolic family protein	12	63.1579	4	13.3333	0.000929079	0.000490318
061_15_4_86		1,2-phenylacetyl-CoA epoxidase, subunit B	12	63.1579	4	13.3333	0.000929079	0.000490318
061_15_4_87		1,2-phenylacetyl-CoA epoxidase, subunit C	12	63.1579	4	13.3333	0.000929079	0.000490318
061_15_4_88		phenylacetate-CoA oxygenase, PaaJ subunit	12	63.1579	4	13.3333	0.000929079	0.000490318
061_15_4_89		oxidoreductase NAD-binding domain protein	12	63.1579	4	13.3333	0.000929079	0.000490318
061_15_4_90		enoyl-CoA hydratase/isomerase family protein	12	63.1579	4	13.3333	0.000929079	0.000490318
061_15_4_91		phenylacetate degradation putative enoyl-CoA hydratase PaaB	12	63.1579	4	13.3333	0.000929079	0.000490318
061_15_4_92		3-hydroxyacyl-CoA dehydrogenase PaaC	12	63.1579	4	13.3333	0.000929079	0.000490318
061_15_4_93		phenylacetic acid degradation protein PaaD	12	63.1579	4	13.3333	0.000929079	0.000490318
061_15_4_94		3-oxoadipyl-CoA thiolase	12	63.1579	4	13.3333	0.000929079	0.000490318
061_15_4_95		phenylacetate-CoA ligase	12	63.1579	4	13.3333	0.000929079	0.000490318
061_15_4_96		phenylacetic acid degradation operon negative regulatory protein PaaX	12	63.1579	4	13.3333	0.000929079	0.000490318
061_15_4_97		phenylacetic acid degradation protein PaaY	12	63.1579	4	13.3333	0.000929079	0.000490318
1024_15_10_114		bacterial transferase hexapeptide family protein	12	63.1579	4	13.3333	0.000929079	0.000490318
234_12_46_27		phage integrase family protein	12	63.1579	4	13.3333	0.000929079	0.000490318
401140_5_61		phenylacetic acid degradation protein paaN	12	63.1579	4	13.3333	0.000929079	0.000490318
gi|260866153|ref|NC_013364.1|_2415		phage integrase family protein	12	63.1579	4	13.3333	0.000929079	0.000490318
196_16_10_103		conserved hypothetical protein	11	57.8947	0	0	1.18079e-05	2.59412e-06
CYAQ01000012.1_9		conserved hypothetical protein	11	57.8947	0	0	1.18079e-05	2.59412e-06
CYBC01000002.1_149		hypothetical protein	11	57.8947	0	0	1.18079e-05	2.59412e-06
DEC9D_c57_1		conserved hypothetical protein	11	57.8947	0	0	1.18079e-05	2.59412e-06
CYAZ01000115.1_2		hypothetical protein	11	57.8947	3	10	0.000996678	0.000703489
CYBU01000016.1_106		hypothetical protein	11	57.8947	3	10	0.000996678	0.000703489
CYBV01000001.1_405		hypothetical protein	11	57.8947	3	10	0.000996678	0.000703489
CYFF01000041.1_15		hypothetical protein	11	57.8947	3	10	0.000996678	0.000703489
DEC11A_c169_1		caudovirales tail fiber assembly domain protein	11	57.8947	3	10	0.000996678	0.000703489
061_15_34_1		conserved hypothetical protein	10	52.6316	0	0	4.30907e-05	1.12412e-05
061_15_34_10		conserved hypothetical protein	10	52.6316	0	0	4.30907e-05	1.12412e-05
061_15_34_2		hypothetical protein	10	52.6316	0	0	4.30907e-05	1.12412e-05
061_15_34_3		hypothetical protein	10	52.6316	0	0	4.30907e-05	1.12412e-05
061_15_34_6		conserved hypothetical protein	10	52.6316	0	0	4.30907e-05	1.12412e-05
103338_50_13		conserved hypothetical protein	10	52.6316	0	0	4.30907e-05	1.12412e-05
105_15_6_141		helix-turn-helix domain protein	10	52.6316	0	0	4.30907e-05	1.12412e-05
196_16_10_128		hypothetical protein	10	52.6316	0	0	4.30907e-05	1.12412e-05
196_16_126_3		replication P family protein	10	52.6316	0	0	4.30907e-05	1.12412e-05
196_16_24_27		hypothetical protein	10	52.6316	0	0	4.30907e-05	1.12412e-05
196_16_24_28		conserved hypothetical protein	10	52.6316	0	0	4.30907e-05	1.12412e-05
196_16_24_29		conserved hypothetical protein	10	52.6316	0	0	4.30907e-05	1.12412e-05
196_16_24_31		hypothetical protein	10	52.6316	0	0	4.30907e-05	1.12412e-05
196_16_24_39		conserved hypothetical protein	10	52.6316	0	0	4.30907e-05	1.12412e-05
196_16_24_40		hypothetical protein	10	52.6316	0	0	4.30907e-05	1.12412e-05
196_16_24_41		hypothetical protein	10	52.6316	0	0	4.30907e-05	1.12412e-05
196_16_41_44		conserved hypothetical protein	10	52.6316	0	0	4.30907e-05	1.12412e-05
196_16_62_11		helix-turn-helix family protein	10	52.6316	0	0	4.30907e-05	1.12412e-05
196_16_62_12		conserved hypothetical protein	10	52.6316	0	0	4.30907e-05	1.12412e-05
196_16_62_13		hypothetical protein	10	52.6316	0	0	4.30907e-05	1.12412e-05
196_16_62_7		hypothetical protein	10	52.6316	0	0	4.30907e-05	1.12412e-05
196_16_63_17		conserved hypothetical protein	10	52.6316	0	0	4.30907e-05	1.12412e-05
196_16_63_19		conserved hypothetical protein	10	52.6316	0	0	4.30907e-05	1.12412e-05
196_16_6_44		conserved hypothetical protein	10	52.6316	0	0	4.30907e-05	1.12412e-05
196_16_7_122		bacterial flagellin N-terminal helical region family protein	10	52.6316	0	0	4.30907e-05	1.12412e-05
196_16_9_137		cro/C1-type HTH DNA-binding domain protein	10	52.6316	0	0	4.30907e-05	1.12412e-05
255_12_26_42		ipaB/EvcA family protein	10	52.6316	0	0	4.30907e-05	1.12412e-05
276_12_18_71		hypothetical protein	10	52.6316	0	0	4.30907e-05	1.12412e-05
282_14_18_42		hypothetical protein	10	52.6316	0	0	4.30907e-05	1.12412e-05
289_13_49_27		hypothetical protein	10	52.6316	0	0	4.30907e-05	1.12412e-05
300214_3_62		hypothetical protein	10	52.6316	0	0	4.30907e-05	1.12412e-05
319_12_10_106		hypothetical protein	10	52.6316	0	0	4.30907e-05	1.12412e-05
417_13_44_38		cro/C1-type HTH DNA-binding domain protein	10	52.6316	0	0	4.30907e-05	1.12412e-05
54_12_232_1		hypothetical protein	10	52.6316	0	0	4.30907e-05	1.12412e-05
671_15_4_64		hypothetical protein	10	52.6316	0	0	4.30907e-05	1.12412e-05
671_15_4_65		hypothetical protein	10	52.6316	0	0	4.30907e-05	1.12412e-05
671_15_4_66		hypothetical protein	10	52.6316	0	0	4.30907e-05	1.12412e-05
774_12_5_159		hypothetical protein	10	52.6316	0	0	4.30907e-05	1.12412e-05
C001_10_36_4		hypothetical protein	10	52.6316	0	0	4.30907e-05	1.12412e-05
C341_10_8_2		resolvase, N terminal domain protein	10	52.6316	0	0	4.30907e-05	1.12412e-05
C343_08_329_14		helix-turn-helix family protein	10	52.6316	0	0	4.30907e-05	1.12412e-05
C354_03B_23_258		cro/C1-type HTH DNA-binding domain protein	10	52.6316	0	0	4.30907e-05	1.12412e-05
C581_05_174_22		hypothetical protein	10	52.6316	0	0	4.30907e-05	1.12412e-05
CXZF01000004.1_341		conserved hypothetical protein	10	52.6316	0	0	4.30907e-05	1.12412e-05
CXZF01000004.1_342		putative translation elongation factor P domain protein	10	52.6316	0	0	4.30907e-05	1.12412e-05
CXZF01000004.1_346		conserved hypothetical protein	10	52.6316	0	0	4.30907e-05	1.12412e-05
CXZW01000016.1_55		phage integrase family protein	10	52.6316	0	0	4.30907e-05	1.12412e-05
CXZW01000016.1_69		hypothetical protein	10	52.6316	0	0	4.30907e-05	1.12412e-05
CXZX01000017.1_1		recombinase zinc beta ribbon domain protein	10	52.6316	0	0	4.30907e-05	1.12412e-05
CXZX01000024.1_104		phage antitermination Q family protein	10	52.6316	0	0	4.30907e-05	1.12412e-05
CYAZ01000070.1_10		conserved hypothetical protein	10	52.6316	0	0	4.30907e-05	1.12412e-05
CYBC01000002.1_148		recombinase zinc beta ribbon domain protein	10	52.6316	0	0	4.30907e-05	1.12412e-05
CYCE01000014.1_6		resolvase, N terminal domain protein	10	52.6316	0	0	4.30907e-05	1.12412e-05
CYDH01000003.1_23		hypothetical protein	10	52.6316	0	0	4.30907e-05	1.12412e-05
CYFM01000020.1_18		ead/Ea22-like family protein	10	52.6316	0	0	4.30907e-05	1.12412e-05
CYGQ01000041.1_16		phage antitermination Q family protein	10	52.6316	0	0	4.30907e-05	1.12412e-05
CYGR01000008.1_181		hypothetical protein	10	52.6316	0	0	4.30907e-05	1.12412e-05
P047_5_45_4		hypothetical protein	10	52.6316	0	0	4.30907e-05	1.12412e-05
gi|194425758|ref|NZ_AAJX02000001.1|_74		putative predicted protein	10	52.6316	0	0	4.30907e-05	1.12412e-05
061_15_122_3		hypothetical protein	10	52.6316	1	3.33333	0.000234695	9.77118e-05
105_15_48_15		putative t3SS secreted effector EspH	10	52.6316	1	3.33333	0.000234695	9.77118e-05
105_15_48_5		enterobacterial EspB family protein	10	52.6316	1	3.33333	0.000234695	9.77118e-05
141_13_34_3		hypothetical protein	10	52.6316	1	3.33333	0.000234695	9.77118e-05
54_12_4_210		dicB family protein	10	52.6316	1	3.33333	0.000234695	9.77118e-05
88_12_190_4		conserved hypothetical protein	10	52.6316	1	3.33333	0.000234695	9.77118e-05
C170_11_79_1		conserved hypothetical protein	10	52.6316	1	3.33333	0.000234695	9.77118e-05
C488_07_349_2		translocated intimin receptor (Tir) intimin-binding domain protein	10	52.6316	1	3.33333	0.000234695	9.77118e-05
CXZQ01000016.1_30		conserved hypothetical protein	10	52.6316	1	3.33333	0.000234695	9.77118e-05
CYEN01000018.1_34		conserved hypothetical protein	10	52.6316	1	3.33333	0.000234695	9.77118e-05
CYGQ01000003.1_6		conserved hypothetical protein	10	52.6316	1	3.33333	0.000234695	9.77118e-05
DEC11D_c30_31		conserved hypothetical protein	10	52.6316	1	3.33333	0.000234695	9.77118e-05
196_16_62_10		conserved hypothetical protein	10	52.6316	2	6.66667	0.000950763	0.000460661
196_16_62_9		plasmid stabilisation system family protein	10	52.6316	2	6.66667	0.000950763	0.000460661
CYGQ01000075.1_2		plasmid stabilisation system family protein	10	52.6316	2	6.66667	0.000950763	0.000460661
CYGQ01000075.1_3		hypothetical protein	10	52.6316	2	6.66667	0.000950763	0.000460661
gi|260752012|ref|NC_013365.1|_103		transposase DDE domain protein	10	52.6316	2	6.66667	0.000950763	0.000460661
105_15_30_53		conserved hypothetical protein	9	47.3684	0	0	0.00014843	4.49647e-05
105_15_30_55		putative predicted protein	9	47.3684	0	0	0.00014843	4.49647e-05
105_15_30_56		prophage CP4-57 regulatory family protein	9	47.3684	0	0	0.00014843	4.49647e-05
105_15_30_57		conserved hypothetical protein	9	47.3684	0	0	0.00014843	4.49647e-05
105_15_30_58		conserved hypothetical protein	9	47.3684	0	0	0.00014843	4.49647e-05
105_15_30_59		conserved hypothetical protein	9	47.3684	0	0	0.00014843	4.49647e-05
105_15_30_60		putative predicted protein	9	47.3684	0	0	0.00014843	4.49647e-05
105_15_87_1		cysteine protease , YopT-type domain protein	9	47.3684	0	0	0.00014843	4.49647e-05
138_13_3_147		phage integrase family protein	9	47.3684	0	0	0.00014843	4.49647e-05
159_12_57_2		transposase, Mutator family protein	9	47.3684	0	0	0.00014843	4.49647e-05
196_16_110_1		exonuclease family protein	9	47.3684	0	0	0.00014843	4.49647e-05
196_16_4_64		phage integrase family protein	9	47.3684	0	0	0.00014843	4.49647e-05
196_16_4_65		HAD hydrolase, IA, variant 1 family protein	9	47.3684	0	0	0.00014843	4.49647e-05
196_16_4_66		conserved hypothetical protein	9	47.3684	0	0	0.00014843	4.49647e-05
196_16_59_23		zinc carboxypeptidase family protein	9	47.3684	0	0	0.00014843	4.49647e-05
196_16_59_24		putative membrane protein	9	47.3684	0	0	0.00014843	4.49647e-05
196_16_59_25		conserved hypothetical protein	9	47.3684	0	0	0.00014843	4.49647e-05
196_16_63_18		conserved hypothetical protein	9	47.3684	0	0	0.00014843	4.49647e-05
196_16_72_1		conserved hypothetical protein	9	47.3684	0	0	0.00014843	4.49647e-05
196_16_77_10		putative transposase	9	47.3684	0	0	0.00014843	4.49647e-05
196_16_77_2		conserved hypothetical protein	9	47.3684	0	0	0.00014843	4.49647e-05
196_16_77_7		conserved hypothetical protein	9	47.3684	0	0	0.00014843	4.49647e-05
196_16_93_3		conserved hypothetical protein	9	47.3684	0	0	0.00014843	4.49647e-05
289_13_22_50		conserved hypothetical protein	9	47.3684	0	0	0.00014843	4.49647e-05
366_12_7_99		hypothetical protein	9	47.3684	0	0	0.00014843	4.49647e-05
372_13_132_1		integrase core domain protein	9	47.3684	0	0	0.00014843	4.49647e-05
519_13_64_1		hypothetical protein	9	47.3684	0	0	0.00014843	4.49647e-05
54_12_31_51		phage integrase family protein	9	47.3684	0	0	0.00014843	4.49647e-05
54_12_9_139		conserved hypothetical protein	9	47.3684	0	0	0.00014843	4.49647e-05
C166_11_198_27		hypothetical protein	9	47.3684	0	0	0.00014843	4.49647e-05
C341_10_286_1		hypothetical protein	9	47.3684	0	0	0.00014843	4.49647e-05
C343_08_48_30		conserved hypothetical protein	9	47.3684	0	0	0.00014843	4.49647e-05
C354_03B_87_4		hypothetical protein	9	47.3684	0	0	0.00014843	4.49647e-05
CXZX01000002.1_121		phage integrase family protein	9	47.3684	0	0	0.00014843	4.49647e-05
CYAS01000003.1_2		helix-turn-helix domain protein	9	47.3684	0	0	0.00014843	4.49647e-05
CYAZ01000020.1_55		conserved hypothetical protein	9	47.3684	0	0	0.00014843	4.49647e-05
CYBB01000020.1_4		phage integrase family protein	9	47.3684	0	0	0.00014843	4.49647e-05
CYBU01000031.1_10		conserved hypothetical protein	9	47.3684	0	0	0.00014843	4.49647e-05
CYCE01000014.1_7		hypothetical protein	9	47.3684	0	0	0.00014843	4.49647e-05
CYCZ01000008.1_133		nuclease-related domain protein	9	47.3684	0	0	0.00014843	4.49647e-05
CYDI01000022.1_4		phage integrase family protein	9	47.3684	0	0	0.00014843	4.49647e-05
CYDQ01000020.1_7		phage integrase family protein	9	47.3684	0	0	0.00014843	4.49647e-05
CYEO01000014.1_77		conserved hypothetical protein	9	47.3684	0	0	0.00014843	4.49647e-05
CYGI01000004.1_147		HAD hydrolase, IA, variant 1 family protein	9	47.3684	0	0	0.00014843	4.49647e-05
CYGI01000004.1_148		conserved hypothetical protein	9	47.3684	0	0	0.00014843	4.49647e-05
CYGQ01000012.1_118		conserved hypothetical protein	9	47.3684	0	0	0.00014843	4.49647e-05
CYGQ01000073.1_6		helix-turn-helix family protein	9	47.3684	0	0	0.00014843	4.49647e-05
CYGQ01000073.1_7		conserved hypothetical protein	9	47.3684	0	0	0.00014843	4.49647e-05
DEC11D_c24_230		hypothetical protein	9	47.3684	0	0	0.00014843	4.49647e-05
DEC5B_c83_5		putative transposase domain protein	9	47.3684	0	0	0.00014843	4.49647e-05
P047_5_31_40		conserved hypothetical protein	9	47.3684	0	0	0.00014843	4.49647e-05
1014_15_43_13		conserved hypothetical protein	9	47.3684	1	3.33333	0.00077166	0.000348476
1014_15_43_14		methyltransferase domain protein	9	47.3684	1	3.33333	0.00077166	0.000348476
196_16_77_6		conserved hypothetical protein	9	47.3684	1	3.33333	0.00077166	0.000348476
C238_91_64_132		hypothetical protein	9	47.3684	1	3.33333	0.00077166	0.000348476
CXZO01000047.1_10		putative iPF_100	9	47.3684	1	3.33333	0.00077166	0.000348476
CXZX01000002.1_114		ash family protein	9	47.3684	1	3.33333	0.00077166	0.000348476
CYGQ01000093.1_6		conserved hypothetical protein	9	47.3684	1	3.33333	0.00077166	0.000348476
P127_3_11_146		phosphoglucomutase/phosphomannomutase, C-terminal domain protein	9	47.3684	1	3.33333	0.00077166	0.000348476
P192_10_36_13		resolvase, N terminal domain protein	9	47.3684	1	3.33333	0.00077166	0.000348476
ctg7180000007316_2		hypothetical protein	9	47.3684	1	3.33333	0.00077166	0.000348476
106_12_196_2		espF repeat family protein	8	42.1053	0	0	0.000485269	0.000167596
2362_75_rep_c1240_2		hypothetical protein	8	42.1053	0	0	0.000485269	0.000167596
2362_75_rep_c1240_3		putative ycdA protein	8	42.1053	0	0	0.000485269	0.000167596
282_14_18_39		hypothetical protein	8	42.1053	0	0	0.000485269	0.000167596
C497_10_107_1		conserved hypothetical protein	8	42.1053	0	0	0.000485269	0.000167596
CYAC01000087.1_1		conserved hypothetical protein	8	42.1053	0	0	0.000485269	0.000167596
CYBC01000002.1_156		hypothetical protein	8	42.1053	0	0	0.000485269	0.000167596
CYCE01000014.1_19		resolvase, N terminal domain protein	8	42.1053	0	0	0.000485269	0.000167596
CYGN01000006.1_130		hypothetical protein	8	42.1053	0	0	0.000485269	0.000167596
CYGQ01000067.1_9		conserved hypothetical protein	8	42.1053	0	0	0.000485269	0.000167596
gi|260853213|ref|NC_013361.1|_2212		conserved hypothetical protein	8	42.1053	0	0	0.000485269	0.000167596
061_15_34_11		resolvase, N terminal domain protein	7	36.8421	0	0	0.00151402	0.000586585
061_15_3_27		mannose-1-phosphate guanylyltransferase/mannose-6-phosphate isomerase	7	36.8421	0	0	0.00151402	0.000586585
061_15_3_28		glycosyltransferase like 2 family protein	7	36.8421	0	0	0.00151402	0.000586585
061_15_3_29		putative membrane protein	7	36.8421	0	0	0.00151402	0.000586585
061_15_3_30		hypothetical protein	7	36.8421	0	0	0.00151402	0.000586585
061_15_3_31		hypothetical protein	7	36.8421	0	0	0.00151402	0.000586585
061_15_3_32		putative membrane protein	7	36.8421	0	0	0.00151402	0.000586585
061_15_3_33		degT/DnrJ/EryC1/StrS aminotransferase family protein	7	36.8421	0	0	0.00151402	0.000586585
061_15_3_34		bacterial transferase hexapeptide family protein	7	36.8421	0	0	0.00151402	0.000586585
061_15_3_35		wxcM-like, C-terminal family protein	7	36.8421	0	0	0.00151402	0.000586585
105_15_29_21		putative bacteriophage protein	7	36.8421	0	0	0.00151402	0.000586585
105_15_6_138		phage integrase family protein	7	36.8421	0	0	0.00151402	0.000586585
105_15_6_140		hypothetical protein	7	36.8421	0	0	0.00151402	0.000586585
106_12_91_14		conserved hypothetical protein	7	36.8421	0	0	0.00151402	0.000586585
106_12_91_15		conserved hypothetical protein	7	36.8421	0	0	0.00151402	0.000586585
140_13_1_115		conserved hypothetical protein	7	36.8421	0	0	0.00151402	0.000586585
140_13_9_97		C domain protein	7	36.8421	0	0	0.00151402	0.000586585
141_13_43_3		cysteine protease , YopT-type domain protein	7	36.8421	0	0	0.00151402	0.000586585
196_16_10_122		conserved hypothetical protein	7	36.8421	0	0	0.00151402	0.000586585
196_16_10_123		hypothetical protein	7	36.8421	0	0	0.00151402	0.000586585
196_16_10_125		hypothetical protein	7	36.8421	0	0	0.00151402	0.000586585
196_16_10_126		hypothetical protein	7	36.8421	0	0	0.00151402	0.000586585
196_16_10_127		conserved hypothetical protein	7	36.8421	0	0	0.00151402	0.000586585
196_16_10_129		hypothetical protein	7	36.8421	0	0	0.00151402	0.000586585
196_16_10_130		hypothetical protein	7	36.8421	0	0	0.00151402	0.000586585
196_16_10_131		hypothetical protein	7	36.8421	0	0	0.00151402	0.000586585
196_16_10_132		hypothetical protein	7	36.8421	0	0	0.00151402	0.000586585
196_16_10_133		hypothetical protein	7	36.8421	0	0	0.00151402	0.000586585
196_16_10_134		hypothetical protein	7	36.8421	0	0	0.00151402	0.000586585
196_16_10_135		hypothetical protein	7	36.8421	0	0	0.00151402	0.000586585
196_16_136_3		transposase, Mutator family protein	7	36.8421	0	0	0.00151402	0.000586585
196_16_28_15		hypothetical protein	7	36.8421	0	0	0.00151402	0.000586585
196_16_28_16		hypothetical protein	7	36.8421	0	0	0.00151402	0.000586585
196_16_28_20		conserved hypothetical protein	7	36.8421	0	0	0.00151402	0.000586585
196_16_28_21		hypothetical protein	7	36.8421	0	0	0.00151402	0.000586585
196_16_36_35		conserved hypothetical protein	7	36.8421	0	0	0.00151402	0.000586585
196_16_49_10		conserved hypothetical protein	7	36.8421	0	0	0.00151402	0.000586585
196_16_49_12		superinfection exclusion B family protein	7	36.8421	0	0	0.00151402	0.000586585
196_16_56_1		hypothetical protein	7	36.8421	0	0	0.00151402	0.000586585
196_16_56_2		phage integrase family protein	7	36.8421	0	0	0.00151402	0.000586585
196_16_6_104		pyrimidine-specific ribonucleoside hydrolase RihB	7	36.8421	0	0	0.00151402	0.000586585
196_16_73_3		MULE transposase domain protein	7	36.8421	0	0	0.00151402	0.000586585
2362_75_c39_11		transposase IS66 family protein	7	36.8421	0	0	0.00151402	0.000586585
2362_75_c39_8		putative sT50 protein	7	36.8421	0	0	0.00151402	0.000586585
276_12_18_66		hypothetical protein	7	36.8421	0	0	0.00151402	0.000586585
410_13_64_9		conserved hypothetical protein	7	36.8421	0	0	0.00151402	0.000586585
54_12_96_6		conserved hypothetical protein	7	36.8421	0	0	0.00151402	0.000586585
5_13_8_225		HTH domain protein	7	36.8421	0	0	0.00151402	0.000586585
702324_4_37		feoC like transcriptional regulator family protein	7	36.8421	0	0	0.00151402	0.000586585
BA92_32_45		tape measure domain protein	7	36.8421	0	0	0.00151402	0.000586585
C072_1_50_2		bacterial mobilization family protein	7	36.8421	0	0	0.00151402	0.000586585
C086_10_131_1		outer membrane beta-barrel domain protein	7	36.8421	0	0	0.00151402	0.000586585
C161_11_74_5		conserved hypothetical protein	7	36.8421	0	0	0.00151402	0.000586585
C170_11_81_2		conserved hypothetical protein	7	36.8421	0	0	0.00151402	0.000586585
C341_10_19_3		conserved hypothetical protein	7	36.8421	0	0	0.00151402	0.000586585
C40_11_458_10		hypothetical protein	7	36.8421	0	0	0.00151402	0.000586585
C751_03_103_2		hypothetical protein	7	36.8421	0	0	0.00151402	0.000586585
CXZL01000015.1_9		conserved hypothetical protein	7	36.8421	0	0	0.00151402	0.000586585
CXZP01000006.1_215		phage integrase family protein	7	36.8421	0	0	0.00151402	0.000586585
CXZP01000042.1_4		hypothetical protein	7	36.8421	0	0	0.00151402	0.000586585
CXZW01000016.1_65		putative predicted protein	7	36.8421	0	0	0.00151402	0.000586585
CXZX01000091.1_5		bacterial mobilization family protein	7	36.8421	0	0	0.00151402	0.000586585
CYAS01000115.1_1		DNA (cytosine-5-)-methyltransferase family protein	7	36.8421	0	0	0.00151402	0.000586585
CYAZ01000070.1_11		hypothetical protein	7	36.8421	0	0	0.00151402	0.000586585
CYAZ01000070.1_13		conserved hypothetical protein	7	36.8421	0	0	0.00151402	0.000586585
CYBG01000059.1_2		conserved hypothetical protein	7	36.8421	0	0	0.00151402	0.000586585
CYBJ01000021.1_91		conserved hypothetical protein	7	36.8421	0	0	0.00151402	0.000586585
CYBY01000012.1_100		conserved hypothetical protein	7	36.8421	0	0	0.00151402	0.000586585
CYEO01000111.1_2		putative bacteriophage protein	7	36.8421	0	0	0.00151402	0.000586585
CYFR01000032.1_1		conserved hypothetical protein	7	36.8421	0	0	0.00151402	0.000586585
CYFR01000126.1_5		enterobacterial exodeoxyribonuclease VIII family protein	7	36.8421	0	0	0.00151402	0.000586585
CYGQ01000002.1_331	pagC	outer membrane insertion C-terminal signal domain protein	7b	36.8	0	0	0.00151402	0.000586585
CYGQ01000002.1_337	efa1/lifA	cysteine protease , YopT-type domain protein	7b	36.8	0	0	0.00151402	0.000586585
CYGQ01000012.1_86		hypothetical protein	7	36.8421	0	0	0.00151402	0.000586585
P047_5_150_1		hypothetical protein	7	36.8421	0	0	0.00151402	0.000586585
P149_8_139_1		conserved hypothetical protein	7	36.8421	0	0	0.00151402	0.000586585
gi|260763802|ref|NC_013369.1|_18		putative transposase	7	36.8421	0	0	0.00151402	0.000586585
gi|260853213|ref|NC_013361.1|_1893		feoC like transcriptional regulator family protein	7	36.8421	0	0	0.00151402	0.000586585
gi|260866153|ref|NC_013364.1|_1708		phage integrase family protein	7	36.8421	0	0	0.00151402	0.000586585
EPEC11			(n = 15)		(n = 30)
Gene Cluster indentification	Gene	Annotation	aEPEC from Brazil		aEPEC from other origins		P value
			No.	%	No.	%	Chi-square with Yates correction	Two-tailed Fisher's exact test
061_15_107_2		phage integrase family protein	8	53.3333	0	0	6.3953e-05	2.98534e-05
159_12_1_300		bacteriophage lambda integrase, N-terminal domain protein	8	53.3333	0	0	6.3953e-05	2.98534e-05
CYCA01000165.1_1		phage integrase, N-terminal SAM-like domain protein	8	53.3333	0	0	6.3953e-05	2.98534e-05
100329_147_17		hypothetical protein	11	73.3333	4	13.3333	0.000224684	0.00011396
128_11_87_3		type IV conjugative transfer system pilin TraA	11	73.3333	4	13.3333	0.000224684	0.00011396
CXZX01000029.1_31		conserved hypothetical protein	11	73.3333	4	13.3333	0.000224684	0.00011396
100329_14_3		glutamate decarboxylase	15	100	12	40	0.000384888	5.93697e-05
CYCG01000015.1_80		glutamate decarboxylase	15	100	12	40	0.000384888	5.93697e-05
ctg7180000007272_1		conserved hypothetical protein	15	100	12	40	0.000384888	5.93697e-05
1014_15_22_59		traP family protein	11	73.3333	5	16.6667	0.000642007	0.000545671
C82_11_70_1		putative trbG	11	73.3333	5	16.6667	0.000642007	0.000545671
CYDV01000001.1_94		phage virion morphogenesis protein	10	66.6667	4	13.3333	0.000961613	0.000527593
CYDL01000107.1_1		RHS Repeat family protein	14	93.3333	11	36.6667	0.00100885	0.000338267
300214_29_28		conserved hypothetical protein	6	40	0	0	0.00113029	0.000614483
CYBR01000006.1_1		glutamate decarboxylase	15	100	14	46.6667	0.00140798	0.000244847
CYBQ01000029.1_9		RHS Repeat family protein	8	53.3333	2	6.66667	0.00152792	0.000925456
319_12_78_8		traU family protein	11	73.3333	6	20	0.00161876	0.000904787
585_13_51_5		hypothetical protein	11	73.3333	6	20	0.00161876	0.000904787
C238_91_94_4		traU family protein	11	73.3333	6	20	0.00161876	0.000904787
CXZX01000029.1_25		traU family protein	11	73.3333	6	20	0.00161876	0.000904787
Gene clusters more prevalent among aEPEC genomes from outside Brazil (p<0.001)
EHEC1			(n = 5)		(n = 19)
Gene Cluster indentification	Gene	Annotation	aEPEC from Brazil		aEPEC from other origins		P value
			No.	%	No.	%	Chi-square with Yates correction	Two-tailed Fisher's exact test
401140_120_1		rhs element Vgr family protein	0	0	19	100	1.86758e-05	2.35272e-05
CYAH01000083.1_1		conserved hypothetical protein	0	0	19	100	1.86758e-05	2.35272e-05
1014_15_69_2		hypothetical protein	0	0	18	94.7368	0.000161635	0.000141163
803_12_223_1		conserved hypothetical protein	0	0	18	94.7368	0.000161635	0.000141163
CYCF01000053.1_13		putative membrane protein	0	0	18	94.7368	0.000161635	0.000141163
CYCU01000085.1_1		conserved hypothetical protein	0	0	18	94.7368	0.000161635	0.000141163
061_15_144_1		conserved hypothetical protein	0	0	17	89.4737	0.00076957	0.000494071
54_12_127_3		hypothetical protein	0	0	17	89.4737	0.00076957	0.000494071
CXZX01000090.1_8		P22_AR N-terminal domain protein	0	0	17	89.4737	0.00076957	0.000494071
CYAV01000016.1_59		conserved hypothetical protein	0	0	17	89.4737	0.00076957	0.000494071
CYBH01000044.1_18		bacterial dnaA family protein	0	0	17	89.4737	0.00076957	0.000494071
CYCE01000047.1_3		istB-like ATP binding family protein	0	0	17	89.4737	0.00076957	0.000494071
CYCU01000121.1_4		conserved hypothetical protein	0	0	17	89.4737	0.00076957	0.000494071
CYDS01000113.1_10		hypothetical protein	0	0	17	89.4737	0.00076957	0.000494071
CYEN01000018.1_45		bacterial dnaA family protein	0	0	17	89.4737	0.00076957	0.000494071
CYFR01000136.1_8		hypothetical protein	0	0	17	89.4737	0.00076957	0.000494071
EHEC2			(n = 8)		(n = 37)
Gene Cluster indentification	Gene	Annotation	aEPEC from Brazil		aEPEC from other origins		P value
			No.	%	No.	%	Chi-square with Yates correction	Two-tailed Fisher's exact test
CYGI01000026.1_28		translation elongation factor Tu	4	50	37	100	0.000132887	0.000469814
DEC5B_rep_c182_2		hypothetical protein	2	25	36	97.2973	4.69145e-06	2.30059e-05
105_15_118_1		hypothetical protein	3	37.5	36	97.2973	8.21473e-05	0.000257825
CYAS01000149.1_1		RHS Repeat family protein	3	37.5	35	94.5946	0.000461206	0.000844873
C743_03_185_1		hypothetical protein	0	0	30	81.0811	6.3953e-05	2.98534e-05
CYBM01000080.1_6		conserved hypothetical protein	0	0	27	72.973	0.000620845	0.000203003
C354_03B_86_181		transposase IS200 like family protein	0	0	25	67.5676	0.00196751	0.000584403
CYDH01000015.1_1		fibronectin type III family protein	0	0	25	67.5676	0.00196751	0.000584403
EPEC7			(n = 7)		(n = 17)
Gene Cluster indentification	Gene	Annotation	aEPEC from Brazil		aEPEC from other origins		P value
			No.	%	No.	%	Chi-square with Yates correction	Two-tailed Fisher's exact test
061_15_1_13		ipaB/EvcA family protein	0	0	17	100	1.05801e-05	2.8893e-06
061_15_1_6		secretion system effector C (SseC) like family protein	0	0	17	100	1.05801e-05	2.8893e-06
061_15_22_12		yjcZ-like family protein	0	0	17	100	1.05801e-05	2.8893e-06
061_15_22_13		dynamin family protein	0	0	17	100	1.05801e-05	2.8893e-06
061_15_22_16		phosphonate ABC transporter, ATP-binding protein	0	0	17	100	1.05801e-05	2.8893e-06
061_15_22_17		phosphonate ABC transporter, periplasmic phosphonate binding protein	0	0	17	100	1.05801e-05	2.8893e-06
061_15_22_2		4 glycosyl hydrolase family protein	0	0	17	100	1.05801e-05	2.8893e-06
061_15_22_20		phosphonate C-P lyase system protein PhnG	0	0	17	100	1.05801e-05	2.8893e-06
061_15_22_21		phosphonate C-P lyase system protein PhnH	0	0	17	100	1.05801e-05	2.8893e-06
061_15_22_24		phosphonate C-P lyase system protein PhnK	0	0	17	100	1.05801e-05	2.8893e-06
061_15_22_25		phosphonate C-P lyase system protein PhnL	0	0	17	100	1.05801e-05	2.8893e-06
061_15_22_26		phosphonate metabolism protein PhnM	0	0	17	100	1.05801e-05	2.8893e-06
061_15_22_27		phosphonate metabolism protein/1,5-bisphosphokinase (PRPP-forming) PhnN	0	0	17	100	1.05801e-05	2.8893e-06
061_15_22_28		acetyltransferase family protein	0	0	17	100	1.05801e-05	2.8893e-06
061_15_22_3		melibiose operon regulatory protein	0	0	17	100	1.05801e-05	2.8893e-06
061_15_22_30		conserved hypothetical protein	0	0	17	100	1.05801e-05	2.8893e-06
061_15_22_31		ribose/Galactose Isomerase family protein	0	0	17	100	1.05801e-05	2.8893e-06
061_15_22_32		metallo-beta-lactamase superfamily protein	0	0	17	100	1.05801e-05	2.8893e-06
061_15_22_33		putative membrane protein	0	0	17	100	1.05801e-05	2.8893e-06
061_15_22_34		efflux pump membrane family protein	0	0	17	100	1.05801e-05	2.8893e-06
061_15_4_51		NAD dependent epimerase/dehydratase family protein	0	0	17	100	1.05801e-05	2.8893e-06
061_15_73_10		transporter, basic amino acid/polyamine antiporter family protein	0	0	17	100	1.05801e-05	2.8893e-06
061_15_73_11		transcriptional regulatory , C terminal family protein	0	0	17	100	1.05801e-05	2.8893e-06
061_15_73_5		conserved hypothetical protein	0	0	17	100	1.05801e-05	2.8893e-06
061_15_73_6		conserved hypothetical protein	0	0	17	100	1.05801e-05	2.8893e-06
061_15_73_8		H+ symporter) family protein	0	0	17	100	1.05801e-05	2.8893e-06
061_15_85_5	nleE	putative nleE	0	0	17	100	1.05801e-05	2.8893e-06
061_15_85_6	nleB	putative t3SS secreted effector NleB-like protein	0	0	17	100	1.05801e-05	2.8893e-06
061_15_9_36		conserved hypothetical protein	0	0	17	100	1.05801e-05	2.8893e-06
061_15_9_37		conserved hypothetical protein	0	0	17	100	1.05801e-05	2.8893e-06
061_15_9_38		conserved hypothetical protein	0	0	17	100	1.05801e-05	2.8893e-06
061_15_9_39		hypothetical protein	0	0	17	100	1.05801e-05	2.8893e-06
061_15_9_41		pglZ domain protein	0	0	17	100	1.05801e-05	2.8893e-06
061_15_9_42		ATP-dependent Lon protease family protein	0	0	17	100	1.05801e-05	2.8893e-06
061_15_9_43		PLD-like domain protein	0	0	17	100	1.05801e-05	2.8893e-06
061_15_9_44		conserved hypothetical protein	0	0	17	100	1.05801e-05	2.8893e-06
061_15_9_45		conserved hypothetical protein	0	0	17	100	1.05801e-05	2.8893e-06
061_15_9_46		hypothetical protein	0	0	17	100	1.05801e-05	2.8893e-06
100329_90_10		bacterial phosphonate metabolism family protein	0	0	17	100	1.05801e-05	2.8893e-06
1014_15_5_122		outer membrane autotransporter barrel domain protein	0	0	17	100	1.05801e-05	2.8893e-06
1024_15_6_100		metallo-beta-lactamase superfamily protein	0	0	17	100	1.05801e-05	2.8893e-06
1024_15_6_119		phosphonate metabolism transcriptional regulator PhnF	0	0	17	100	1.05801e-05	2.8893e-06
105_15_48_15		putative t3SS secreted effector EspH	0	0	17	100	1.05801e-05	2.8893e-06
105_15_48_22		sepZ family protein	0	0	17	100	1.05801e-05	2.8893e-06
105_15_48_5		enterobacterial EspB family protein	0	0	17	100	1.05801e-05	2.8893e-06
106_12_38_27		hypothetical protein	0	0	17	100	1.05801e-05	2.8893e-06
106_12_38_28		P22AR C-terminal domain protein	0	0	17	100	1.05801e-05	2.8893e-06
128_11_1_300		G-rich domain on tyrosine kinase family protein	0	0	17	100	1.05801e-05	2.8893e-06
141_13_43_3		cysteine protease , YopT-type domain protein	0	0	17	100	1.05801e-05	2.8893e-06
2362_75_c39_8		putative sT50 protein	0	0	17	100	1.05801e-05	2.8893e-06
302053_216_1	espL	shET2 enterotoxin, N-terminal region family protein	0	0	17	100	1.05801e-05	2.8893e-06
307_13_42_27		resolvase, N terminal domain protein	0	0	17	100	1.05801e-05	2.8893e-06
775_12_1_489		metallo-beta-lactamase superfamily protein	0	0	17	100	1.05801e-05	2.8893e-06
C184_1_1_413		molydopterin dinucleotide binding domain protein	0	0	17	100	1.05801e-05	2.8893e-06
C343_08_297_7		P22AR C-terminal domain protein	0	0	17	100	1.05801e-05	2.8893e-06
C353_09_165_6		fimbrial family protein	0	0	17	100	1.05801e-05	2.8893e-06
C353_09_230_1		espG family protein	0	0	17	100	1.05801e-05	2.8893e-06
C353_09_239_2		hypothetical protein	0	0	17	100	1.05801e-05	2.8893e-06
C488_07_349_2		translocated intimin receptor (Tir) intimin-binding domain protein	0	0	17	100	1.05801e-05	2.8893e-06
C807_09_88_1		hypothetical protein	0	0	17	100	1.05801e-05	2.8893e-06
C87_11_250_3		hypothetical protein	0	0	17	100	1.05801e-05	2.8893e-06
CXZF01000002.1_120		phosphonate ABC transporter, permease protein PhnE	0	0	17	100	1.05801e-05	2.8893e-06
CXZW01000002.1_1		conserved hypothetical protein	0	0	17	100	1.05801e-05	2.8893e-06
CXZX01000023.1_43		aldo/keto reductase family protein	0	0	17	100	1.05801e-05	2.8893e-06
CXZY01000009.1_108		methyltransferase domain protein	0	0	17	100	1.05801e-05	2.8893e-06
CYAE01000012.1_154		conserved hypothetical protein	0	0	17	100	1.05801e-05	2.8893e-06
CYAM01000111.1_5		conserved hypothetical protein	0	0	17	100	1.05801e-05	2.8893e-06
CYAT01000065.1_1		orn/Lys/Arg decarboxylase, N-terminal domain protein	0	0	17	100	1.05801e-05	2.8893e-06
CYBK01000036.1_1		sugar (Glycoside-Pentoside-Hexuronide) transporter domain protein	0	0	17	100	1.05801e-05	2.8893e-06
CYBM01000009.1_168		conserved hypothetical protein	0	0	17	100	1.05801e-05	2.8893e-06
CYBU01000006.1_23		phosphonate metabolism transcriptional regulator PhnF	0	0	17	100	1.05801e-05	2.8893e-06
CYBU01000031.1_4		conserved hypothetical protein	0	0	17	100	1.05801e-05	2.8893e-06
CYCA01000005.1_87		efflux transporter, RND family, MFP subunit	0	0	17	100	1.05801e-05	2.8893e-06
CYCE01000006.1_60		fimbrial family protein	0	0	17	100	1.05801e-05	2.8893e-06
CYCE01000006.1_61		fimbrial family protein	0	0	17	100	1.05801e-05	2.8893e-06
CYCE01000006.1_62		fimbrial family protein	0	0	17	100	1.05801e-05	2.8893e-06
CYCM01000005.1_72		fusaric acid resistance protein-like family protein	0	0	17	100	1.05801e-05	2.8893e-06
CYCM01000005.1_73		efflux transporter, RND family, MFP subunit	0	0	17	100	1.05801e-05	2.8893e-06
CYCM01000005.1_74		metallo-beta-lactamase superfamily protein	0	0	17	100	1.05801e-05	2.8893e-06
CYCW01000007.1_83		espG family protein	0	0	17	100	1.05801e-05	2.8893e-06
CYCY01000010.1_49		espG family protein	0	0	17	100	1.05801e-05	2.8893e-06
CYEO01000002.1_5		antA/AntB antirepressor family protein	0	0	17	100	1.05801e-05	2.8893e-06
CYEZ01000018.1_10		lon protease (S16) C-terminal proteolytic domain protein	0	0	17	100	1.05801e-05	2.8893e-06
CYFK01000025.1_36		aluminium activated malate transporter family protein	0	0	17	100	1.05801e-05	2.8893e-06
CYGJ01000001.1_285		hypothetical protein	0	0	17	100	1.05801e-05	2.8893e-06
CYGQ01000002.1_337	efa1/lifA	cysteine protease , YopT-type domain protein	0	0	17	100	1.05801e-05	2.8893e-06
CYGQ01000008.1_95		phosphonate metabolism protein PhnP	0	0	17	100	1.05801e-05	2.8893e-06
CYGQ01000010.1_130		ipaB/EvcA family protein	0	0	17	100	1.05801e-05	2.8893e-06
CYGQ01000019.1_21		fimbrial family protein	0	0	17	100	1.05801e-05	2.8893e-06
DEC11A_c18_40		transposase family protein	0	0	17	100	1.05801e-05	2.8893e-06
DEC12A_c93_2		transposase, Mutator family protein	0	0	17	100	1.05801e-05	2.8893e-06
P163_1_7_86		putative carboxymethylenebutenolidase	0	0	17	100	1.05801e-05	2.8893e-06
ctg7180000007271_64		bacterial phosphonate metabolism family protein	0	0	17	100	1.05801e-05	2.8893e-06
gi|192931214|gb|AAJV02000006.1|_109		yjcZ-like family protein	0	0	17	100	1.05801e-05	2.8893e-06
061_15_134_3		conserved hypothetical protein	0	0	16	94.1176	7.20475e-05	2.31144e-05
061_15_46_32		rhs element Vgr family protein	0	0	16	94.1176	7.20475e-05	2.31144e-05
061_15_6_93		outer membrane autotransporter barrel domain protein	0	0	16	94.1176	7.20475e-05	2.31144e-05
061_15_84_7		bacteriophage CII family protein	0	0	16	94.1176	7.20475e-05	2.31144e-05
100329_190_1		rhs element Vgr family protein	0	0	16	94.1176	7.20475e-05	2.31144e-05
103338_20_1		superinfection exclusion B family protein	0	0	16	94.1176	7.20475e-05	2.31144e-05
133_13_33_28		hypothetical protein	0	0	16	94.1176	7.20475e-05	2.31144e-05
133_13_49_7		RHS Repeat family protein	0	0	16	94.1176	7.20475e-05	2.31144e-05
141_13_42_9		HNH endonuclease family protein	0	0	16	94.1176	7.20475e-05	2.31144e-05
141_13_46_10		phage major capsid protein, HK97 family	0	0	16	94.1176	7.20475e-05	2.31144e-05
141_13_46_8		phage portal protein, HK97 family	0	0	16	94.1176	7.20475e-05	2.31144e-05
141_13_46_9		phage prohead protease, HK97 family	0	0	16	94.1176	7.20475e-05	2.31144e-05
148_12_80_8		hypothetical protein	0	0	16	94.1176	7.20475e-05	2.31144e-05
401140_12_10		HNH endonuclease family protein	0	0	16	94.1176	7.20475e-05	2.31144e-05
401140_73_1		papC C-terminal domain protein	0	0	16	94.1176	7.20475e-05	2.31144e-05
482_13_32_53		conserved hypothetical protein	0	0	16	94.1176	7.20475e-05	2.31144e-05
C001_10_252_1		outer membrane autotransporter barrel domain protein	0	0	16	94.1176	7.20475e-05	2.31144e-05
C068_2_35_58		conserved hypothetical protein	0	0	16	94.1176	7.20475e-05	2.31144e-05
C078_2_78_10		conserved hypothetical protein	0	0	16	94.1176	7.20475e-05	2.31144e-05
C142_2_121_3		hypothetical protein	0	0	16	94.1176	7.20475e-05	2.31144e-05
C262_10_93_9		phage Terminase family protein	0	0	16	94.1176	7.20475e-05	2.31144e-05
C353_09_165_7		conserved hypothetical protein	0	0	16	94.1176	7.20475e-05	2.31144e-05
C751_03_243_1		putative membrane protein	0	0	16	94.1176	7.20475e-05	2.31144e-05
C87_11_295_1		hypothetical protein	0	0	16	94.1176	7.20475e-05	2.31144e-05
C93_11_64_88		conserved hypothetical protein	0	0	16	94.1176	7.20475e-05	2.31144e-05
CXZF01000007.1_78		HNH endonuclease family protein	0	0	16	94.1176	7.20475e-05	2.31144e-05
CXZL01000002.1_99		rhs element Vgr family protein	0	0	16	94.1176	7.20475e-05	2.31144e-05
CXZS01000007.1_7		conserved hypothetical protein	0	0	16	94.1176	7.20475e-05	2.31144e-05
CXZX01000013.1_15		regulatory protein cro	0	0	16	94.1176	7.20475e-05	2.31144e-05
CXZX01000013.1_16		peptidase S24-like family protein	0	0	16	94.1176	7.20475e-05	2.31144e-05
CXZX01000013.1_5		conserved hypothetical protein	0	0	16	94.1176	7.20475e-05	2.31144e-05
CXZX01000013.1_6		conserved hypothetical protein	0	0	16	94.1176	7.20475e-05	2.31144e-05
CXZX01000013.1_9		putative membrane protein	0	0	16	94.1176	7.20475e-05	2.31144e-05
CXZX01000024.1_89		bacteriophage CII family protein	0	0	16	94.1176	7.20475e-05	2.31144e-05
CXZX01000040.1_19		conserved hypothetical protein	0	0	16	94.1176	7.20475e-05	2.31144e-05
CXZY01000040.1_38		hypothetical protein	0	0	16	94.1176	7.20475e-05	2.31144e-05
CXZY01000041.1_38		conserved hypothetical protein	0	0	16	94.1176	7.20475e-05	2.31144e-05
CXZY01000044.1_24		conserved hypothetical protein	0	0	16	94.1176	7.20475e-05	2.31144e-05
CYAT01000030.1_2		transposase IS200 like family protein	0	0	16	94.1176	7.20475e-05	2.31144e-05
CYAV01000030.1_43		HNH endonuclease family protein	0	0	16	94.1176	7.20475e-05	2.31144e-05
CYBC01000013.1_2		putative rhs core protein with extension	0	0	16	94.1176	7.20475e-05	2.31144e-05
CYBM01000004.1_45		outer membrane autotransporter barrel domain protein	0	0	16	94.1176	7.20475e-05	2.31144e-05
CYBV01000002.1_267		conserved hypothetical protein	0	0	16	94.1176	7.20475e-05	2.31144e-05
CYBX01000050.1_3		hypothetical protein	0	0	16	94.1176	7.20475e-05	2.31144e-05
CYCF01000024.1_80		cro/C1-type HTH DNA-binding domain protein	0	0	16	94.1176	7.20475e-05	2.31144e-05
CYCF01000032.1_51		conserved hypothetical protein	0	0	16	94.1176	7.20475e-05	2.31144e-05
CYDP01000040.1_8		conserved hypothetical protein	0	0	16	94.1176	7.20475e-05	2.31144e-05
CYDT01000086.1_1		conserved hypothetical protein	0	0	16	94.1176	7.20475e-05	2.31144e-05
CYEN01000008.1_8		ninB family protein	0	0	16	94.1176	7.20475e-05	2.31144e-05
CYFQ01000070.1_3		HNH endonuclease family protein	0	0	16	94.1176	7.20475e-05	2.31144e-05
CYFR01000185.1_2		RHS Repeat family protein	0	0	16	94.1176	7.20475e-05	2.31144e-05
CYGH01000010.1_11		phage gp6-like head-tail connector family protein	0	0	16	94.1176	7.20475e-05	2.31144e-05
CYGH01000010.1_12		phage head-tail joining family protein	0	0	16	94.1176	7.20475e-05	2.31144e-05
CYGH01000010.1_13		hypothetical protein	0	0	16	94.1176	7.20475e-05	2.31144e-05
CYGH01000010.1_3		HNH endonuclease family protein	0	0	16	94.1176	7.20475e-05	2.31144e-05
CYGH01000010.1_4		phage terminase, small subunit, P27 family	0	0	16	94.1176	7.20475e-05	2.31144e-05
CYGH01000010.1_6		putative membrane protein	0	0	16	94.1176	7.20475e-05	2.31144e-05
CYGH01000010.1_7		phage portal protein, HK97 family	0	0	16	94.1176	7.20475e-05	2.31144e-05
CYGH01000010.1_8		phage prohead protease, HK97 family	0	0	16	94.1176	7.20475e-05	2.31144e-05
CYGH01000010.1_9		phage major capsid protein, HK97 family	0	0	16	94.1176	7.20475e-05	2.31144e-05
CYGQ01000011.1_1		conserved hypothetical protein	0	0	16	94.1176	7.20475e-05	2.31144e-05
CYGQ01000012.1_117		hypothetical protein	0	0	16	94.1176	7.20475e-05	2.31144e-05
CYGR01000008.1_4		conserved hypothetical protein	0	0	16	94.1176	7.20475e-05	2.31144e-05
CYGS01000015.1_53		helix-turn-helix domain protein	0	0	16	94.1176	7.20475e-05	2.31144e-05
DEC11A_c48_1		hypothetical protein	0	0	16	94.1176	7.20475e-05	2.31144e-05
DEC11B_c7_83		hypothetical protein	0	0	16	94.1176	7.20475e-05	2.31144e-05
DEC5B_rep_c182_2		hypothetical protein	0	0	16	94.1176	7.20475e-05	2.31144e-05
P047_5_148_1		caudovirales tail fibre assembly family protein	0	0	16	94.1176	7.20475e-05	2.31144e-05
P149_8_188_1		conserved hypothetical protein	0	0	16	94.1176	7.20475e-05	2.31144e-05
gi|260853213|ref|NC_013361.1|_3319		bacteriophage CII family protein	0	0	16	94.1176	7.20475e-05	2.31144e-05
gi|260853213|ref|NC_013361.1|_3323		putative antitermination protein N	0	0	16	94.1176	7.20475e-05	2.31144e-05
061_15_27_7		putative cPS-53 (KpLE1) prophage, predicted protein	1	14.2857	17	100	0.000100566	5.20075e-05
103338_20_13		hypothetical protein	1	14.2857	17	100	0.000100566	5.20075e-05
318_12_36_21		hypothetical protein	1	14.2857	17	100	0.000100566	5.20075e-05
C717_10_340_1		conserved hypothetical protein	1	14.2857	17	100	0.000100566	5.20075e-05
CXZN01000129.1_1		hypothetical protein	1	14.2857	17	100	0.000100566	5.20075e-05
CYBU01000065.1_1		hypothetical protein	1	14.2857	17	100	0.000100566	5.20075e-05
CYEZ01000019.1_109		hypothetical protein	1	14.2857	17	100	0.000100566	5.20075e-05
CYFD01000041.1_1		conserved hypothetical protein	1	14.2857	17	100	0.000100566	5.20075e-05
DEC11E_c57_13		transposase family protein	1	14.2857	17	100	0.000100566	5.20075e-05
ctg7180000007275_41		conserved hypothetical protein	1	14.2857	17	100	0.000100566	5.20075e-05
gi|260871126|ref|NC_013370.1|_95		ASCH domain protein	1	14.2857	17	100	0.000100566	5.20075e-05
103338_50_13		conserved hypothetical protein	0	0	15	88.2353	0.000324915	0.000104015
141_13_82_3		caudovirales tail fibre assembly family protein	0	0	15	88.2353	0.000324915	0.000104015
803_12_66_9		putative transposase	0	0	15	88.2353	0.000324915	0.000104015
C113_1_82_1		phage Tail Collar domain protein	0	0	15	88.2353	0.000324915	0.000104015
C213_10_9_148		conserved hypothetical protein	0	0	15	88.2353	0.000324915	0.000104015
C488_07_506_1		hypothetical protein	0	0	15	88.2353	0.000324915	0.000104015
C496_10_119_1		conserved hypothetical protein	0	0	15	88.2353	0.000324915	0.000104015
C527_94_185_2		hypothetical protein	0	0	15	88.2353	0.000324915	0.000104015
CXZL01000026.1_73		inner membrane yafU domain protein	0	0	15	88.2353	0.000324915	0.000104015
CXZN01000041.1_36		hypothetical protein	0	0	15	88.2353	0.000324915	0.000104015
CXZX01000024.1_102		phage NinH family protein	0	0	15	88.2353	0.000324915	0.000104015
CXZX01000024.1_104		phage antitermination Q family protein	0	0	15	88.2353	0.000324915	0.000104015
CXZX01000024.1_97		conserved hypothetical protein	0	0	15	88.2353	0.000324915	0.000104015
CXZX01000024.1_99		putative predicted protein	0	0	15	88.2353	0.000324915	0.000104015
CXZY01000005.1_82		phage integrase family protein	0	0	15	88.2353	0.000324915	0.000104015
CXZY01000054.1_8		hypothetical protein	0	0	15	88.2353	0.000324915	0.000104015
CYAV01000001.1_22		conserved hypothetical protein	0	0	15	88.2353	0.000324915	0.000104015
CYBB01000059.1_12		hypothetical protein	0	0	15	88.2353	0.000324915	0.000104015
CYBK01000014.1_66		HNH endonuclease family protein	0	0	15	88.2353	0.000324915	0.000104015
CYCE01000008.1_32		conserved hypothetical protein	0	0	15	88.2353	0.000324915	0.000104015
CYCI01000012.1_6		conserved hypothetical protein	0	0	15	88.2353	0.000324915	0.000104015
CYCV01000004.1_15		HNH endonuclease family protein	0	0	15	88.2353	0.000324915	0.000104015
CYDN01000014.1_2		phage integrase family protein	0	0	15	88.2353	0.000324915	0.000104015
CYEO01000177.1_2		hypothetical protein	0	0	15	88.2353	0.000324915	0.000104015
CYGH01000010.1_5		phage Terminase family protein	0	0	15	88.2353	0.000324915	0.000104015
CYGQ01000012.1_118		conserved hypothetical protein	0	0	15	88.2353	0.000324915	0.000104015
CYGQ01000022.1_2		hypothetical protein	0	0	15	88.2353	0.000324915	0.000104015
CYGQ01000041.1_16		phage antitermination Q family protein	0	0	15	88.2353	0.000324915	0.000104015
DEC5B_c27_15		conserved hypothetical protein	0	0	15	88.2353	0.000324915	0.000104015
061_15_68_20		hypothetical protein	1	14.2857	16	94.1176	0.000633303	0.000346717
103338_19_104		caudovirales tail fibre assembly family protein	1	14.2857	16	94.1176	0.000633303	0.000346717
103338_23_6		kilA-N domain protein	1	14.2857	16	94.1176	0.000633303	0.000346717
105_15_219_1		caudovirales tail fibre assembly family protein	1	14.2857	16	94.1176	0.000633303	0.000346717
106_12_208_1		CPS-53 (KpLE1) prophage, predicted domain protein	1	14.2857	16	94.1176	0.000633303	0.000346717
196_16_40_39		endodeoxyribonuclease RusA family protein	1	14.2857	16	94.1176	0.000633303	0.000346717
629_12_106_1		lexA DNA binding domain protein	1	14.2857	16	94.1176	0.000633303	0.000346717
C341_10_125_38		conserved hypothetical protein	1	14.2857	16	94.1176	0.000633303	0.000346717
C343_08_386_1		conserved hypothetical protein	1	14.2857	16	94.1176	0.000633303	0.000346717
C652_10_77_1		bacteriophage Lambda NinG family protein	1	14.2857	16	94.1176	0.000633303	0.000346717
C717_10_295_2		kilA-N domain protein	1	14.2857	16	94.1176	0.000633303	0.000346717
C887_10_121_3		perC transcriptional activator family protein	1	14.2857	16	94.1176	0.000633303	0.000346717
CXZX01000013.1_4		AP2 domain protein	1	14.2857	16	94.1176	0.000633303	0.000346717
CYAM01000008.1_117		endodeoxyribonuclease RusA family protein	1	14.2857	16	94.1176	0.000633303	0.000346717
CYAM01000049.1_21		conserved hypothetical protein	1	14.2857	16	94.1176	0.000633303	0.000346717
CYBC01000018.1_15		antirestriction Ral family protein	1	14.2857	16	94.1176	0.000633303	0.000346717
CYBS01000031.1_2		endodeoxyribonuclease RusA family protein	1	14.2857	16	94.1176	0.000633303	0.000346717
CYGQ01000046.1_28		calcineurin-like phosphoesterase superfamily domain protein	1	14.2857	16	94.1176	0.000633303	0.000346717
CYGQ01000048.1_4		methyltransferase domain protein	1	14.2857	16	94.1176	0.000633303	0.000346717
DEC11A_c48_22		endodeoxyribonuclease RusA family protein	1	14.2857	16	94.1176	0.000633303	0.000346717
DEC9D_c74_36		hypothetical protein	1	14.2857	16	94.1176	0.000633303	0.000346717
54_12_85_4		putative transposase domain protein	2	28.5714	17	100	0.00076957	0.000494071
88_12_99_3		transposase family protein	2	28.5714	17	100	0.00076957	0.000494071
C155_11_11_6		hypothetical protein	2	28.5714	17	100	0.00076957	0.000494071
CXZQ01000052.1_6		resolvase, N terminal domain protein	2	28.5714	17	100	0.00076957	0.000494071
CYCA01000165.1_1		phage integrase, N-terminal SAM-like domain protein	2	28.5714	17	100	0.00076957	0.000494071
1014_15_1_12		gram-negative porin family protein	0	0	14	82.3529	0.00109803	0.000346717
1014_15_7_40		glucose-1-phosphate thymidylyltransferase	0	0	14	82.3529	0.00109803	0.000346717
103338_24_14		gram-negative porin family protein	0	0	14	82.3529	0.00109803	0.000346717
148_12_32_7		gram-negative porin family protein	0	0	14	82.3529	0.00109803	0.000346717
564_13_1_441		glucose-1-phosphate thymidylyltransferase	0	0	14	82.3529	0.00109803	0.000346717
C048_1_1_279		glucose-1-phosphate thymidylyltransferase	0	0	14	82.3529	0.00109803	0.000346717
C078_2_10_74		glucose-1-phosphate thymidylyltransferase	0	0	14	82.3529	0.00109803	0.000346717
C743_03_89_1		enterobacterial Ail/Lom family protein	0	0	14	82.3529	0.00109803	0.000346717
C807_09_281_2		enterobacterial Ail/Lom family protein	0	0	14	82.3529	0.00109803	0.000346717
CXZG01000008.1_98		glucose-1-phosphate thymidylyltransferase	0	0	14	82.3529	0.00109803	0.000346717
CXZY01000024.1_50		bacterial flagellin N-terminal helical region family protein	0	0	14	82.3529	0.00109803	0.000346717
CXZY01000032.1_4		dTDP-glucose 4,6-dehydratase	0	0	14	82.3529	0.00109803	0.000346717
CYAV01000015.1_95		gram-negative porin family protein	0	0	14	82.3529	0.00109803	0.000346717
CYGP01000006.1_50		glucose-1-phosphate thymidylyltransferase	0	0	14	82.3529	0.00109803	0.000346717
ctg7180000006161_2		outer membrane beta-barrel domain protein	0	0	14	82.3529	0.00109803	0.000346717
061_15_25_19		conserved hypothetical protein	0	0	13	76.4706	0.00300897	0.000953471
061_15_25_21		conserved hypothetical protein	0	0	13	76.4706	0.00300897	0.000953471
061_15_25_3		D-alanyl-D-alanine carboxypeptidase family protein	0	0	13	76.4706	0.00300897	0.000953471
061_15_25_4		phage holin family protein	0	0	13	76.4706	0.00300897	0.000953471
061_15_25_6		phage head completion family protein	0	0	13	76.4706	0.00300897	0.000953471
061_15_25_7		phage small terminase subunit	0	0	13	76.4706	0.00300897	0.000953471
061_15_25_8		phage major capsid protein, P2 family	0	0	13	76.4706	0.00300897	0.000953471
061_15_25_9		phage capsid scaffolding (GPO) serine peptidase family protein	0	0	13	76.4706	0.00300897	0.000953471
061_15_47_12		phage tail tape measure protein, TP901 family, core region	0	0	13	76.4706	0.00300897	0.000953471
061_15_47_14		phage major tail tube protein	0	0	13	76.4706	0.00300897	0.000953471
061_15_47_15		phage tail sheath family protein	0	0	13	76.4706	0.00300897	0.000953471
061_15_47_18		ogr/Delta-like zinc finger family protein	0	0	13	76.4706	0.00300897	0.000953471
061_15_47_2		P2 phage tail completion R family protein	0	0	13	76.4706	0.00300897	0.000953471
061_15_47_5		gene 25-like lysozyme family protein	0	0	13	76.4706	0.00300897	0.000953471
061_15_47_6		baseplate J-like family protein	0	0	13	76.4706	0.00300897	0.000953471
061_15_4_8		hok/gef family protein	0	0	13	76.4706	0.00300897	0.000953471
100329_88_12		phage integrase family protein	0	0	13	76.4706	0.00300897	0.000953471
103338_40_19		putative membrane protein	0	0	13	76.4706	0.00300897	0.000953471
105_15_76_1		hypothetical protein	0	0	13	76.4706	0.00300897	0.000953471
106_12_26_82		phage integrase family protein	0	0	13	76.4706	0.00300897	0.000953471
128_11_11_127		hypothetical protein	0	0	13	76.4706	0.00300897	0.000953471
2362_75_c35_22		bacteriophage replication gene A family protein	0	0	13	76.4706	0.00300897	0.000953471
302053_316_34		phage portal protein, PBSX family	0	0	13	76.4706	0.00300897	0.000953471
307_13_11_37		glucose-1-phosphate thymidylyltransferase	0	0	13	76.4706	0.00300897	0.000953471
C213_10_3_96		phage portal family protein	0	0	13	76.4706	0.00300897	0.000953471
C654_09_29_23		bacteriophage replication gene A family protein	0	0	13	76.4706	0.00300897	0.000953471
C796_10_18_16		type-F conjugative transfer system pilin acetylase TraX	0	0	13	76.4706	0.00300897	0.000953471
C887_10_31_164		phage tail sheath family protein	0	0	13	76.4706	0.00300897	0.000953471
CXZS01000064.1_5		phage P2 GpE family protein	0	0	13	76.4706	0.00300897	0.000953471
CXZS01000068.1_1		phage baseplate assembly V family protein	0	0	13	76.4706	0.00300897	0.000953471
CXZS01000109.1_1		terminase-like family protein	0	0	13	76.4706	0.00300897	0.000953471
CXZW01000014.1_59		glucose-1-phosphate thymidylyltransferase	0	0	13	76.4706	0.00300897	0.000953471
CXZX01000029.1_10		type-F conjugative transfer system pilin acetylase TraX	0	0	13	76.4706	0.00300897	0.000953471
CXZX01000029.1_11		conjugative transfer relaxase protein TraI	0	0	13	76.4706	0.00300897	0.000953471
CXZX01000049.1_6		deoR-like helix-turn-helix domain protein	0	0	13	76.4706	0.00300897	0.000953471
CXZY01000032.1_10		putative membrane protein	0	0	13	76.4706	0.00300897	0.000953471
CXZY01000032.1_11		glycosyl transferases group 1 family protein	0	0	13	76.4706	0.00300897	0.000953471
CXZY01000032.1_12		glycosyl transferases group 1 family protein	0	0	13	76.4706	0.00300897	0.000953471
CXZY01000032.1_2		bacterial transferase hexapeptide family protein	0	0	13	76.4706	0.00300897	0.000953471
CXZY01000032.1_3		bacterial transferase hexapeptide family protein	0	0	13	76.4706	0.00300897	0.000953471
CXZY01000032.1_5		glucose-1-phosphate thymidylyltransferase	0	0	13	76.4706	0.00300897	0.000953471
CXZY01000032.1_6		dTDP-4-dehydrorhamnose 3,5-epimerase	0	0	13	76.4706	0.00300897	0.000953471
CXZY01000032.1_7		NAD dependent epimerase/dehydratase family protein	0	0	13	76.4706	0.00300897	0.000953471
CXZY01000032.1_8		matE family protein	0	0	13	76.4706	0.00300897	0.000953471
CXZY01000032.1_9		glycosyl transferase 2 family protein	0	0	13	76.4706	0.00300897	0.000953471
CYAE01000042.1_3		hypothetical protein	0	0	13	76.4706	0.00300897	0.000953471
CYBC01000016.1_61		hypothetical protein	0	0	13	76.4706	0.00300897	0.000953471
CYBC01000016.1_62		hypothetical protein	0	0	13	76.4706	0.00300897	0.000953471
CYBC01000016.1_63		hypothetical protein	0	0	13	76.4706	0.00300897	0.000953471
CYBL01000001.1_266		phage tail tape measure protein, TP901 family, core region	0	0	13	76.4706	0.00300897	0.000953471
CYBM01000008.1_70		hypothetical protein	0	0	13	76.4706	0.00300897	0.000953471
CYCF01000053.1_13		putative membrane protein	0	0	13	76.4706	0.00300897	0.000953471
CYCZ01000071.1_17		phage integrase family protein	0	0	13	76.4706	0.00300897	0.000953471
CYDF01000027.1_64		conserved hypothetical protein	0	0	13	76.4706	0.00300897	0.000953471
CYDK01000038.1_46		phage integrase family protein	0	0	13	76.4706	0.00300897	0.000953471
CYFC01000010.1_30		phage capsid scaffolding (GPO) serine peptidase family protein	0	0	13	76.4706	0.00300897	0.000953471
CYFC01000013.1_12		phage integrase family protein	0	0	13	76.4706	0.00300897	0.000953471
CYGN01000018.1_49		hypothetical protein	0	0	13	76.4706	0.00300897	0.000953471
CYGN01000018.1_54		conserved hypothetical protein	0	0	13	76.4706	0.00300897	0.000953471
DEC5B_c66_8		phage integrase family protein	0	0	13	76.4706	0.00300897	0.000953471
DEC9A_c80_12		ogr/Delta-like zinc finger family protein	0	0	13	76.4706	0.00300897	0.000953471
P149_8_57_20		phage integrase family protein	0	0	13	76.4706	0.00300897	0.000953471
gi|194430894|ref|NZ_AAJX02000227.1|_1		P2 phage tail completion R family protein	0	0	13	76.4706	0.00300897	0.000953471
EPEC10			(n = 19)		(n = 30)
Gene Cluster indentification	Gene	Annotation	aEPEC from Brazil		aEPEC from other origins		P value
			No.	%	No.	%	Chi-square with Yates correction	Two-tailed Fisher's exact test
061_15_10_3		conserved hypothetical protein	9	47.3684	30	100	4.30907e-05	1.12412e-05
061_15_74_3		conserved hypothetical protein	9	47.3684	30	100	4.30907e-05	1.12412e-05
100329_334_10		short chain fatty acid transporter family protein	9	47.3684	30	100	4.30907e-05	1.12412e-05
100329_334_9		acetyl-CoA C-acetyltransferase family protein	9	47.3684	30	100	4.30907e-05	1.12412e-05
302053_419_1		conserved hypothetical protein	9	47.3684	30	100	4.30907e-05	1.12412e-05
C496_10_110_12		carbohydrate kinase, FGGY family	9	47.3684	30	100	4.30907e-05	1.12412e-05
CXZX01000003.1_185		FGGY family of carbohydrate kinase, N-terminal domain protein	9	47.3684	30	100	4.30907e-05	1.12412e-05
CYDD01000082.1_1		glycosyltransferase 9 family protein	9	47.3684	30	100	4.30907e-05	1.12412e-05
CYDK01000004.1_199		alpha-2-macroglobulin N-terminal region family protein	9	47.3684	30	100	4.30907e-05	1.12412e-05
CYGH01000003.1_79		alpha-2-macroglobulin N-terminal region family protein	9	47.3684	30	100	4.30907e-05	1.12412e-05
P237_1_4_150		stage II sporulation family protein	9	47.3684	30	100	4.30907e-05	1.12412e-05
061_15_25_44		conserved hypothetical protein	12	63.1579	30	100	0.00151402	0.000586585
061_15_6_49		aldo/keto reductase family protein	12	63.1579	30	100	0.00151402	0.000586585
803_12_2_35		inosine-uridine preferring nucleoside hydrolase family protein	12	63.1579	30	100	0.00151402	0.000586585
CXZX01000001.1_72		pyrimidine-specific ribonucleoside hydrolase RihB	12	63.1579	30	100	0.00151402	0.000586585
CYBY01000195.1_1		hypothetical protein	12	63.1579	30	100	0.00151402	0.000586585
C743_03_185_1		hypothetical protein	0	0	29	96.6667	1.45703e-10	1.06091e-12
105_15_118_1		hypothetical protein	10	52.6316	29	96.6667	0.00077166	0.000348476
100329_6_84		conserved hypothetical protein	0	0	28	93.3333	8.4455e-10	1.11396e-11
061_15_1_14		tir chaperone family protein	9	47.3684	28	93.3333	0.000950763	0.000460661
100329_323_16		acetyltransferase family protein	8	42.1053	27	90	0.000996678	0.000703489
C354_03B_196_1		collagen triple helix repeat family protein	8	42.1053	27	90	0.000996678	0.000703489
CYBX01000015.1_41		glycosyl hydrolase family 65 central catalytic domain protein	6	31.5789	26	86.6667	0.000273452	0.00014036
803_12_71_23		transposase family protein	7	36.8421	26	86.6667	0.000929079	0.000490318
gi|260853213|ref|NC_013361.1|_3364		elongation factor Tu GTP binding domain protein	6	31.5789	25	83.3333	0.000786623	0.000568036
C144_1_97_1		conserved hypothetical protein	3	15.7895	24	80	3.98648e-05	1.7665e-05
CYCJ01000008.1_6		bacteriophage lysis family protein	4	21.0526	23	76.6667	0.000433521	0.000279808
CYAZ01000194.1_1		hypothetical protein	3	15.7895	22	73.3333	0.000280342	0.000111876
CYCD01000188.1_1		hypothetical protein	3	15.7895	22	73.3333	0.000280342	0.000111876
gi|193070404|ref|NZ_AAJW02000029.1|_2		conserved hypothetical protein	1	5.26316	20	66.6667	8.29516e-05	1.86432e-05
061_15_155_1		putative membrane protein	3	15.7895	20	66.6667	0.00145618	0.000967313
234_12_107_2		putative membrane protein	3	15.7895	20	66.6667	0.00145618	0.000967313
CYCM01000021.1_1		putative transposase domain protein	3	15.7895	20	66.6667	0.00145618	0.000967313
gi|260866153|ref|NC_013364.1|_1232		transposase family protein	3	15.7895	20	66.6667	0.00145618	0.000967313
CYDL01000107.1_1		RHS Repeat family protein	2	10.5263	19	63.3333	0.000828073	0.000316793
gi|192926242|gb|AAJV02000042.1|_2		RHS repeat-associated core domain protein	0	0	18	60	8.12016e-05	8.88473e-06
100329_76_23		bacterial regulatory, tetR family protein	2	10.5263	18	60	0.00171912	0.000825473
105_15_83_7		transposase C of IS166 homeodomain protein	2	10.5263	18	60	0.00171912	0.000825473
C086_10_142_1		transposase IS66 family protein	2	10.5263	18	60	0.00171912	0.000825473
CYFT01000109.1_5		bacterial regulatory, tetR family protein	2	10.5263	18	60	0.00171912	0.000825473
DEC11A_c104_2		multidrug resistance family protein	2	10.5263	18	60	0.00171912	0.000825473
100329_76_24		hypothetical protein	1	5.26316	17	56.6667	0.000860276	0.0002334
C79_08_325_5		hypothetical protein	0	0	16	53.3333	0.000361971	7.7881e-05
061_15_19_98		phage integrase family protein	1	5.26316	16	53.3333	0.00171035	0.000565489
061_15_19_99		excisionase-like family protein	1	5.26316	16	53.3333	0.00171035	0.000565489
302150_92_31		hypothetical protein	1	5.26316	16	53.3333	0.00171035	0.000565489
C135_1_1_298		hypothetical protein	1	5.26316	16	53.3333	0.00171035	0.000565489
C40_11_392_4		conserved hypothetical protein	1	5.26316	16	53.3333	0.00171035	0.000565489
CYDS01000079.1_8		hypothetical protein	1	5.26316	16	53.3333	0.00171035	0.000565489
CXZX01000029.1_57		conserved hypothetical protein	0	0	15	50	0.000719405	0.000106166
CYEO01000112.1_3		hypothetical protein	0	0	15	50	0.000719405	0.000106166
CYFA01000040.1_1		HTH-like domain protein	0	0	15	50	0.000719405	0.000106166
100329_97_4		tonB-dependent siderophore receptor family protein	0	0	14	46.6667	0.00138027	0.000249045
100329_97_5		FAD-NAD(P)-binding family protein	0	0	14	46.6667	0.00138027	0.000249045
100329_97_6		iucA / IucC family protein	0	0	14	46.6667	0.00138027	0.000249045
100329_97_7		acetyltransferase domain protein	0	0	14	46.6667	0.00138027	0.000249045
100329_97_8		ferric iron reductase FhuF-like transporter family protein	0	0	14	46.6667	0.00138027	0.000249045
100329_97_9		major Facilitator Superfamily protein	0	0	14	46.6667	0.00138027	0.000249045
CYBH01000047.1_4		tonB-dependent siderophore receptor family protein	0	0	14	46.6667	0.00138027	0.000249045
C743_03_242_1		UV protection and mutation domain protein	0	0	13	43.3333	0.00256507	0.000587124
EPEC11			(n = 15)		(n = 30)
Gene Cluster indentification	Gene	Annotation	aEPEC from Brazil		aEPEC from other origins		P value
			No.	%	No.	%	Chi-square with Yates correction	Two-tailed Fisher's exact test
CYGN01000044.1_6		putative rhsD domain protein	4	26.6667	30	100	4.95202e-07	1.34475e-07
CYGR01000052.1_3		phage portal protein, lambda family	6	40	30	100	1.37302e-05	5.64794e-06
CYGR01000025.1_34		phage recombination protein Bet	8	53.3333	30	100	0.000277475	0.000141804
CYBN01000169.1_3		conserved hypothetical protein	9	60	30	100	0.00113029	0.000614483
CYBX01000016.1_117		conserved hypothetical protein	9	60	30	100	0.00113029	0.000614483
159_12_104_2		conserved hypothetical protein	6	40	29	96.6667	8.49574e-05	4.80075e-05
CYFA01000039.1_1		hypothetical protein	6	40	29	96.6667	8.49574e-05	4.80075e-05
1014_15_28_25		bacteriophage lambda integrase, N-terminal domain protein	7	46.6667	29	96.6667	0.000374312	0.000223497
CYAE01000026.1_1		phage integrase family protein	7	46.6667	29	96.6667	0.000374312	0.000223497
CYAS01000149.1_1		RHS Repeat family protein	7	46.6667	29	96.6667	0.000374312	0.000223497
CYBD01000113.1_3		putative transposase DNA-binding domain protein	7	46.6667	29	96.6667	0.000374312	0.000223497
CXZX01000024.1_69		conserved hypothetical protein	8	53.3333	29	96.6667	0.00152118	0.000925456
CYAP01000093.1_1		phage terminase large subunit family protein	8	53.3333	29	96.6667	0.00152118	0.000925456
5_13_9_16		conserved hypothetical protein	2	13.3333	28	93.3333	4.87539e-07	1.3375e-07
CYAT01000004.1_84		ftsk gamma domain protein	2	13.3333	28	93.3333	4.87539e-07	1.3375e-07
CYCY01000016.1_88		ftsk gamma domain protein	2	13.3333	28	93.3333	4.87539e-07	1.3375e-07
159_12_8_183		conserved hypothetical protein	0	0	26	86.6667	1.70704e-07	1.12391e-08
442_13_58_5		transposase, IS605 OrfB family	3	20	26	86.6667	4.62442e-05	1.9953e-05
CXZW01000001.1_25		transposase, IS605 OrfB family	3	20	26	86.6667	4.62442e-05	1.9953e-05
CYCE01000025.1_16		fibronectin type III domain protein	3	20	26	86.6667	4.62442e-05	1.9953e-05
CYDH01000015.1_1		fibronectin type III family protein	3	20	26	86.6667	4.62442e-05	1.9953e-05
CYDC01000197.1_1		prophage tail fibre N-terminal family protein	4	26.6667	26	86.6667	0.000224684	0.00011396
CYGI01000026.1_28		translation elongation factor Tu	4	26.6667	26	86.6667	0.000224684	0.00011396
061_15_154_2		putative anti-adapter protein IraM	5	33.3333	26	86.6667	0.000961613	0.000527593
CYBN01000137.1_5		conserved hypothetical protein	5	33.3333	26	86.6667	0.000961613	0.000527593
CYFD01000096.1_1		conserved hypothetical protein	5	33.3333	26	86.6667	0.000961613	0.000527593
C354_03B_86_181		transposase IS200 like family protein	2	13.3333	25	83.3333	2.71992e-05	8.9623e-06
234_12_134_1		prophage tail fibre N-terminal family protein	4	26.6667	25	83.3333	0.000642007	0.000545671
C154_11_107_2		putative membrane protein	4	26.6667	25	83.3333	0.000642007	0.000545671
C343_08_347_4		conserved hypothetical protein	4	26.6667	25	83.3333	0.000642007	0.000545671
CYBG01000018.1_80		putative ybl17	4	26.6667	25	83.3333	0.000642007	0.000545671
DEC5C_c15_1		conserved hypothetical protein	4	26.6667	25	83.3333	0.000642007	0.000545671
gi|215485161|ref|NC_011601.1|_1421		prophage tail fibre family protein	4	26.6667	25	83.3333	0.000642007	0.000545671
CYAV01000022.1_1		hypothetical protein	0	0	24	80	1.99438e-06	1.57347e-07
CXZC01000017.1_3		phage tail family protein	3	20	24	80	0.000384888	0.000216821
CYBM01000085.1_1		phage tail family protein	3	20	24	80	0.000384888	0.000216821
CYFR01000111.1_6		fibronectin type III family protein	3	20	24	80	0.000384888	0.000216821
100329_133_17		resolvase, N terminal domain protein	4	26.6667	24	80	0.00161876	0.000904787
100329_49_19		putative tail component	4	26.6667	24	80	0.00161876	0.000904787
CXZW01000050.1_6		helix-turn-helix domain of resolvase family protein	4	26.6667	24	80	0.00161876	0.000904787
CYDC01000020.1_1		prophage tail fibre N-terminal family protein	4	26.6667	24	80	0.00161876	0.000904787
CYGQ01000048.1_4		methyltransferase domain protein	4	26.6667	24	80	0.00161876	0.000904787
DEC5A_c15_162		carboxypeptidase regulatory-like domain protein	4	26.6667	24	80	0.00161876	0.000904787
gi|290760697|gb|CP001846.1|_1683		collagen triple helix repeat family protein	4	26.6667	24	80	0.00161876	0.000904787
DEC4A_c8_101		transposase DDE domain protein	0	0	23	76.6667	5.79545e-06	4.9452e-07
CYCE01000018.1_7		transposase DDE domain protein	0	0	22	73.3333	1.54029e-05	1.91627e-06
447_15_4_343		DDE_Tnp_1-associated family protein	0	0	21	70	3.78664e-05	3.94867e-06
C743_03_185_1		hypothetical protein	0	0	21	70	3.78664e-05	3.94867e-06
CYCA01000105.1_11		conserved hypothetical protein	2	13.3333	21	70	0.00108121	0.000440288
CYCW01000010.1_46		DDE_Tnp_1-associated family protein	2	13.3333	21	70	0.00108121	0.000440288
gi|192925751|gb|AAJV02000060.1|_3		conserved hypothetical protein	2	13.3333	21	70	0.00108121	0.000440288
CYAT01000030.1_2		transposase IS200 like family protein	0	0	20	66.6667	8.69308e-05	1.2333e-05
CYDL01000065.1_2		outer membrane beta-barrel domain protein	1	6.66667	20	66.6667	0.000489822	0.000131468
482_13_44_1		transposase DDE domain protein	0	0	19	63.3333	0.000187874	2.32912e-05
106_12_109_3		single-stranded DNA-binding family protein	0	0	16	53.3333	0.00140798	0.000244847
CXZC01000025.1_23		prophage CP4-57 regulatory family protein	0	0	16	53.3333	0.00140798	0.000244847
CYAB01000024.1_6		prophage CP4-57 regulatory family protein	0	0	16	53.3333	0.00140798	0.000244847
CYAV01000104.1_4		hypothetical protein	0	0	16	53.3333	0.00140798	0.000244847
CYCE01000051.1_10		hypothetical protein	0	0	16	53.3333	0.00140798	0.000244847
CYCE01000051.1_11		single-stranded DNA-binding family protein	0	0	16	53.3333	0.00140798	0.000244847
CXZC01000025.1_25		hicB family protein	0	0	15	50	0.00253869	0.000563749
CXZL01000053.1_20		helix-turn-helix domain protein	0	0	15	50	0.00253869	0.000563749
CYBD01000040.1_19		phage DNA packaging Nu1 family protein	0	0	15	50	0.00253869	0.000563749
CYCE01000022.1_11		hypothetical protein	0	0	15	50	0.00253869	0.000563749
CYCE01000022.1_12		conserved hypothetical protein	0	0	15	50	0.00253869	0.000563749
CYCE01000022.1_17		conserved hypothetical protein	0	0	15	50	0.00253869	0.000563749
CYCE01000022.1_19		conserved hypothetical protein	0	0	15	50	0.00253869	0.000563749
CYCE01000022.1_20		conserved hypothetical protein	0	0	15	50	0.00253869	0.000563749
CYCE01000022.1_4		conserved hypothetical protein	0	0	15	50	0.00253869	0.000563749
CYCE01000022.1_5		lipocalin / cytosolic fatty-acid binding family protein	0	0	15	50	0.00253869	0.000563749
CYCE01000025.1_2		conserved hypothetical protein	0	0	15	50	0.00253869	0.000563749
CYCE01000051.1_2		hypothetical protein	0	0	15	50	0.00253869	0.000563749
CYCE01000051.1_3		hicB family protein	0	0	15	50	0.00253869	0.000563749
CYCE01000051.1_9		D5 N terminal like family protein	0	0	15	50	0.00253869	0.000563749
CYCE01000053.1_2		phage integrase family protein	0	0	15	50	0.00253869	0.000563749
CYCQ01000072.1_3		lipocalin-like domain protein	0	0	15	50	0.00253869	0.000563749
CYEQ01000003.1_202		hypothetical protein	0	0	15	50	0.00253869	0.000563749
CYGP01000061.1_13		lysis S family protein	0	0	15	50	0.00253869	0.000563749
aAtypical EPEC of serotype O26:H11
bAtypical EPEC of serotype O2:H16
cP<0.001 are highlighted
