# Supplementary material for: Comparative genomic analysis provides insight into the phylogeny and virulence of atypical enteropathogenic Escherichia coli strains from Brazil
Source: PLoS Negl Trop Dis. 2020 Jun 1;14(6):e0008373. doi: 10.1371/journal.pntd.0008373 (PMC7289442; doi:10.1371/journal.pntd.0008373)
Supplement: S7 Table — (XLSX) [file pntd.0008373.s009.xlsx]

## Sheet: Sheet1
S7 Table: Occurrence of virulence factor-encoding genes in aEPEC obtained from diarrheagenic patients and healthy subjects in Brazil.
Virulence factor-encoding genes	GenBank Accession Number Accession Number	Diarrheagenic patients (n = 89)	Healthy subjects (n = 17)
		No. (%)	No. (%)
Non-LEE effectors (locusa)
cif (GEI 0.81)	BAG66370.1	31 (34.8)	3 (17.6)
espG2 (IE5)	CAS10464.1	18 (20.2)	4 (23.5)
espJ (PP2)	CAS08271.1	46 (51.7)	7 (41.2)
espL2 (IE6)	CAS10778.1	29 (32.6)	2 (11.8)
espM (GEI 1.18)	BAG66387.1	17 (19.1)	4 (23.5)
espM (GEI 3.10)	BAG66724.1	13 (14.6)	1 (5.9)
espN (GEI 2.21)	BAG66592.1	2 (2.2)	1 (5.9)
espT	CP035753.1	15 (16.9)	4 (23.5)
espV	CP035751.1	30 (33.7)	4 (23.5)
espW (GEI 1.18)	BAG66385.1	7 (7.9)	1 (5.9)
nleA (PP6)	CAS08990.1	32 (36.0)	4 (23.5)
nleB1 (IE6)	CAS10779.1	32 (36.0)	5 (29.4)
nleB2 (PP4)	CAS08589.1	68 (76.4)	10 (58.8)
nleC (PP4)	CAS08590.1	33 (37.1)	5 (29.4)
nleD (PP4)	CAS08592.1	34 (38.2)	5 (29.4)
nleE1 (IE6)	CAS10780.1	32 (36.0)	4 (23.5)
nleE2 (IE2)	CAS08628.1	0	0
nleF (PP6)	CAS08993.1	62 (69.7)b	7 (41.2)b
nleG (PP4)	CAS08588.1	11 (12.4)	1 (5.9)
nleH1 (PP2)	CAS08266.1	49 (55.1)	8 (47.1)
nleH2 (PP6)	CAS08992.1	46 (51.7)	7 (41.2)
ospB (GEI 4.26)	BAG66805.1	23 (25.8)	5 (29.4)
Adhesins
efa1/lifA	CAS10782.1	19 (21.3)	4 (23.5)
ehaA	AAG54657.1	40 (44.9)	7 (41.2)
ehaB	AAG54720.1	47 (52.8)	8 (47.1)
ehaC	AAG57362.1	88 (98.9)	17 (100.0)
ehaD	AAG57760.1	24 (27.0)	2 (11.8)
ehaG	AIG71007.1	46 (51.7)	10 (58.8)
ehaJ	1.0824e+06	6 (6.7)	1 (5.9)
iha	AAF36432.2	4 (4.5)	3 (17.6)
toxB	NP_052665.1	11 (12.4)	2 (11.8)
paa	AAB48445.4	29 (32.6)	7 (41.2)
cah	AAG55356.1	34 (38.2)	4 (23.5)
Toxins
astA	AAA20885.1	3 (3.4)	2 (11.8)
pet	AAC26634.1	6 (6.7)	2 (11.8)
pic	AAD23953.1	0	0
ehxA	NP_052624.1	6 (6.7)	1 (5.9)
espP	NP_052685.1	6 (6.7)	1 (5.9)
sepA	AAL72309.1	25 (28.1)	1 (5.9)
sigA	AAF67320.1	0	2 (11.8)
espC	AAG37043.1	24 (27.0)	4 (23.5)
Others
pagC	AAG58105.1	13 (14.6)	3 (17.6)
katP	BAA31832.1	6 (6.7)	0
aIntegrative element (IE) and Prophage (PP) identified in the genome of the tEPEC E2348/69; and genomic island (GEI) identified in the genome of the tEPEC B171.
bP=0.04, Chi-square with Yates' correction.
